# Supplementary material for: Bioinformatics analysis and experimental validation of ferroptosis genes in heart failure and atrial fibrillation
Source: Front Genet. 2025 Jul 2;16:1541342. doi: 10.3389/fgene.2025.1541342 (PMC12263363; doi:10.3389/fgene.2025.1541342)
Supplement: Supplementary file 2 [file Table4.csv]

	logFC	AveExpr	t	P.Value	adj.P.Val	B	gene_symbol	group
KCNA5	3.05502830453546	9.74299238882516	28.1996254361397	1.50294815052906e-15	1.90137970523432e-11	24.5417914686761	KCNA5	up
HEY2	-2.25066967992373	8.39474327701974	-21.9636869116173	8.8772733398199e-14	5.61531925110308e-10	21.2522484839146	HEY2	down
TRIP6	1.03299411172922	8.7486074167757	18.7753665803208	1.11263726792454e-12	3.62597702011641e-09	19.042372673637	TRIP6	up
ID4	2.16426317473095	7.89826751727302	18.4285920868797	1.49958366569657e-12	3.62597702011641e-09	18.7743180948651	ID4	up
DHRS9	2.72762504936055	9.55265223015371	18.388212230379	1.55313132757387e-12	3.62597702011641e-09	18.7427142898195	DHRS9	up
SLC39A8	1.25908130370299	7.26753064983311	18.1182645051597	1.96726697556015e-12	3.62597702011641e-09	18.5293032871257	SLC39A8	up
IDH2	-1.74876871574301	10.3534529217769	-18.0959836102403	2.00631089564579e-12	3.62597702011641e-09	18.5115213818439	IDH2	down
HYAL1	-1.63944757279556	9.31330515127407	-17.8033798004094	2.60241712367378e-12	4.11539737894962e-09	18.2755896901442	HYAL1	down
NPPB	6.21864706591556	11.8912370891504	17.5903444336371	3.152794314959e-12	4.23958763392115e-09	18.1009518367066	NPPB	up
NR2F1	2.39800829718806	7.00916246485093	17.5230638169001	3.3511877590081e-12	4.23958763392115e-09	18.0452877969985	NR2F1	up
CPVL	-2.26151489203235	8.53323241074467	-17.06873711703	5.08867835960525e-12	5.85244272066964e-09	17.6628501655115	CPVL	down
IRX4	-1.27347796030656	7.96510328676652	-16.0655873060784	1.32730431549364e-11	1.39931057460917e-08	16.7760334957716	IRX4	down
MAP3K5	-1.16804697171767	7.94464041466045	-15.7219545789345	1.86602199126454e-11	1.81592647780675e-08	16.4580535108921	MAP3K5	down
VASH1	2.06514097539466	8.51717738998178	15.5637566438802	2.1876941434721e-11	1.97689418636183e-08	16.3091113484465	VASH1	up
NPPA	4.27153675691114	13.4939351710297	15.4154038902449	2.54284780358392e-11	2.09418054250074e-08	16.1679444202855	NPPA	up
DPYSL2	0.948170298816747	11.5905550989905	15.3754517144462	2.64855653150042e-11	2.09418054250074e-08	16.1296775055459	DPYSL2	up
MYL4	3.26775730655001	12.4396711576956	15.0045725349468	3.88294400511114e-11	2.88959556521536e-08	15.7692879417845	MYL4	up
CPTP	-0.970339405206552	8.98207871821897	-14.5006824828166	6.61777359085223e-11	4.65119187210397e-08	15.2642811745483	CPTP	down
PTPN3	-2.19299469352556	9.37203995864741	-14.3738948512646	7.58693587608076e-11	5.05170135622619e-08	15.1343309920246	PTPN3	down
DLK1	-2.93309843938445	7.25672563379259	-13.7784472129585	1.46204161518918e-10	9.24814423687913e-08	14.507884234105	DLK1	down
EEF1A1	0.92282938067668	13.4985911919022	13.6996617479215	1.59748067794615e-10	9.62368002699844e-08	14.4229482282807	EEF1A1	up
NMNAT2	2.11076249049532	9.35924317302377	13.4121444317635	2.21539802838391e-10	1.27395456623113e-07	14.1087885368706	NMNAT2	up
BDH1	-1.81398681428493	9.02398046691164	-13.2605350956298	2.6385830984671e-10	1.39481677143927e-07	13.9404302422366	BDH1	down
FGF18	-1.43276126692801	7.28220802508556	-13.2580851575813	2.64608351233439e-10	1.39481677143927e-07	13.9376941072727	FGF18	down
CHGB	3.45029965262622	9.38461075620793	13.1486189885699	3.00524831611327e-10	1.52077585788596e-07	13.8149312841998	CHGB	up
HIST1H2BD	-1.19190401304319	8.74237415331676	-13.0983219892857	3.18718646347172e-10	1.55081138266849e-07	13.7581890518431	HIST1H2BD	down
MYL2	-6.16939619057627	10.6060996306603	-12.7220105612222	4.97760969128936e-10	2.28973518585646e-07	13.3268227233505	MYL2	down
PCDH7	-0.946128672368149	6.51334952891302	-12.7070441877022	5.06778793802709e-10	2.28973518585646e-07	13.3094136669364	PCDH7	down
CUTC	-0.998647753534552	9.29020047830274	-12.5503373335968	6.12238174491213e-10	2.67083625706494e-07	13.1259456014892	CUTC	down
HAND1	-1.61619025715308	9.11812681897352	-12.502350677584	6.48977555623982e-10	2.73673835206633e-07	13.0693282226534	HAND1	down
SH3GL2	-1.26694791665434	6.32750971159045	-12.2324269427294	9.03833746390928e-10	3.5806763952424e-07	12.746985246501	SH3GL2	down
SLN	4.23167589430965	11.2225442105401	12.2170804738035	9.21180755314645e-10	3.5806763952424e-07	12.7284586687826	SLN	up
LTBP3	1.7956003951424	8.99010783537586	12.2059204481274	9.34015659181086e-10	3.5806763952424e-07	12.7149724112932	LTBP3	up
AR	-1.35731477054208	7.4006958047168	-12.1182909830124	1.0415852157517e-09	3.87561604837495e-07	12.6086763749617	AR	down
MAGED1	0.671738713664972	11.5299364101122	12.0367619162062	1.15342298813735e-09	4.16912977797875e-07	12.5091376827487	MAGED1	up
PHACTR1	-0.747179111768117	6.29013060829771	-12.0050044718451	1.20034878054631e-09	4.21822567296982e-07	12.4701962824593	PHACTR1	down
GPRASP1	1.69168996543244	9.47384006731363	11.9768208526232	1.24367872941079e-09	4.25237286642592e-07	12.4355575033483	GPRASP1	up
MRPL33	-0.658734002296136	11.0252572139526	-11.9310133477058	1.31765467969036e-09	4.3867498296744e-07	12.3790978817003	MRPL33	down
IRX5	-1.89444124216545	7.22114812219637	-11.8615572795199	1.43879007506935e-09	4.66721365120573e-07	12.2931096907873	IRX5	down
MRPS33	-0.649556830736099	10.542243906167	-11.7223440324769	1.71828770297628e-09	5.42593585306479e-07	12.1193666498112	MRPS33	down
EDNRA	1.27740056620434	8.45874553112292	11.6966383808822	1.77587240423316e-09	5.42593585306479e-07	12.0870800096155	EDNRA	up
TIMM8B	-0.634255799387788	12.0616398939415	-11.6855422575463	1.80135408923185e-09	5.42593585306479e-07	12.0731232555036	TIMM8B	down
COPS3	-0.836951256434787	9.46475358244348	-11.6101675780686	1.98496466949638e-09	5.83995070553457e-07	11.9779981707927	COPS3	down
ID2	0.794262800861292	9.3126044554342	11.5782112424185	2.0686642641082e-09	5.94787991028019e-07	11.9375000403574	ID2	up
KCNJ8	-1.35436406773152	9.68022784853677	-11.5607036088727	2.11608805108363e-09	5.94902887427978e-07	11.9152700155621	KCNJ8	down
AEBP1	2.16853715014118	9.35615018741672	11.5362299957257	2.18430794526253e-09	6.00732169902527e-07	11.8841442953012	AEBP1	up
DPT	1.62972064610861	9.87243767082486	11.3954962468546	2.624254094146e-09	7.03234009451133e-07	11.7040021077758	DPT	up
LETMD1	0.551225295481254	9.10077865896307	11.382829875736	2.66818689855777e-09	7.03234009451133e-07	11.6876916808001	LETMD1	up
TBX5	1.31036517234022	9.63379234043326	11.2693363807034	3.09816683391537e-09	7.99896094201293e-07	11.5408236828247	TBX5	up
ADM	2.96971025858366	9.33134379169711	11.1603327753274	3.5802094653327e-09	9.05864598918479e-07	11.398531308601	ADM	up
TMEM43	0.916233805709982	11.0139011303089	11.140595398492	3.67562608620863e-09	9.08627499665902e-07	11.3726358699429	TMEM43	up
SLC25A6	0.670432976612101	11.0769939877065	11.109041370464	3.83376686338755e-09	9.08627499665902e-07	11.3311534453642	SLC25A6	up
COLQ	1.69138956062189	8.84652191490682	11.1038411686011	3.86050869881694e-09	9.08627499665902e-07	11.3243071281532	COLQ	up
ALAS1	-1.11325492208667	9.97189517321778	-11.1003793965516	3.87841949110416e-09	9.08627499665902e-07	11.3197479849116	ALAS1	down
MRPL39	-0.748707275357111	9.3901166497597	-10.9832877614579	4.53875832334048e-09	1.0333552648449e-06	11.1648044347134	MRPL39	down
PYGM	-1.35919991571279	9.40689332382593	-10.9775237726829	4.57417554591054e-09	1.0333552648449e-06	11.1571401421392	PYGM	down
RHOQ	-1.21163324897945	10.2653952944301	-10.8822203444343	5.20388178987395e-09	1.15212899275198e-06	11.029909577326	RHOQ	down
GABRA4	-1.31268390118969	8.42142557017212	-10.8712417794405	5.28207110739189e-09	1.15212899275198e-06	11.0151914858408	GABRA4	down
MCAM	0.941329084848324	9.43367801039111	10.8283366691958	5.59969450985830e-09	1.20070737702063e-06	10.9575492291844	MCAM	up
MRPS22	-0.626159349344778	9.81299333069325	-10.7504517380993	6.22869457078681e-09	1.3133202502504e-06	10.8524103268305	MRPS22	down
UBAP2	-0.733884625296064	8.74350148588685	-10.6948744290409	6.72270720312191e-09	1.39424539060156e-06	10.7769869756254	UBAP2	down
SEC14L5	-1.23107155259678	7.87086703049548	-10.6614231123054	7.03976622520542e-09	1.43645294379151e-06	10.7314298190139	SEC14L5	down
MICAL2	0.996521822424668	9.57455311935534	10.6153560253789	7.50236908236768e-09	1.49093220622221e-06	10.668492686573	MICAL2	up
TGFB1I1	1.14055065605665	9.49400579380577	10.6115052193205	7.54245997930767e-09	1.49093220622221e-06	10.6632212394761	TGFB1I1	up
CTGF	3.02335842742765	9.91399743287466	10.5626647634614	8.0709487756586e-09	1.57085496862857e-06	10.5962221347168	CTGF	up
CHN1	-0.770477424924893	8.60331981729919	-10.517531992401	8.59398874360209e-09	1.63912090916761e-06	10.5340770456619	CHN1	down
TSPAN7	1.66493326623499	9.92503608447333	10.5047769312855	8.74817843947617e-09	1.63912090916761e-06	10.5164735357535	TSPAN7	up
PFKM	-0.840133416667806	12.8911537893526	-10.4996975182377	8.81038825574246e-09	1.63912090916761e-06	10.5094583508853	PFKM	down
EFEMP2	0.611864731913096	9.71617129846229	10.420691822586	9.84024728901335e-09	1.80418794859867e-06	10.3999765325392	EFEMP2	up
MRPS31	-0.575737792146178	8.48685985264922	-10.408635269558	1.0008215193619e-08	1.80877043449248e-06	10.3832083753233	MRPS31	down
AIMP2	-0.657422385032891	9.44593154879585	-10.392436395335	1.02386518948857e-08	1.82435472003097e-06	10.3606536564593	AIMP2	down
SMYD2	-1.90526300634766	9.119122685586	-10.3724035634343	1.05313663634043e-08	1.8504488314365e-06	10.3327202445659	SMYD2	down
DLD	-0.632747230485567	11.4480753818352	-10.3462494282272	1.09268241357849e-08	1.89363359098376e-06	10.2961839707788	DLD	down
KLHL3	1.06966020584889	10.4441091854682	10.3344217413308	1.11107588657939e-08	1.89948932988052e-06	10.2796360433871	KLHL3	up
CYB5A	-0.705836461777116	8.38542301060815	-10.2905551010898	1.18218599370572e-08	1.9941113341828e-06	10.2181259157871	CYB5A	down
PLVAP	1.36115430787054	9.38238756991925	10.2338834460828	1.28120651535433e-08	2.13270310865101e-06	10.1383397702825	PLVAP	up
APOD	-1.99447060810095	11.5151532768127	-10.1645232309361	1.41439080827333e-08	2.29515426923318e-06	10.0401949573512	APOD	down
FRZB	1.80546759604655	8.53062980060992	10.156964304349	1.42976034709247e-08	2.29515426923318e-06	10.029466003886	FRZB	up
RHOF	-0.779437780959896	7.30193681500007	-10.1552725537154	1.43322415041832e-08	2.29515426923318e-06	10.0270638826948	RHOF	down
SH3BP4	1.01799831396331	9.58953982468189	10.1217301916215	1.50375264599158e-08	2.37799684055493e-06	9.97936952403541	SH3BP4	up
MYH6	1.97870413248666	13.7881994054155	10.110591530592	1.52797256275118e-08	2.38646677671175e-06	9.96350284850085	MYH6	up
SAT1	1.10022003287311	10.5913021299365	10.0998155642336	1.55179414300089e-08	2.3941155735493e-06	9.94813929326106	SAT1	up
SDF4	0.69331150347033	9.52339662875467	10.084624976315	1.58603958449238e-08	2.41746828715821e-06	9.92645908369479	SDF4	up
DECR1	-0.891051539721683	11.4163230594544	-10.0699133143959	1.61996284763888e-08	2.43977976017612e-06	9.90543714072177	DECR1	down
NFU1	-1.28452407970603	9.30383446296265	-10.0173023676441	1.74764901436132e-08	2.58387852182937e-06	9.83005579938412	NFU1	down
IMPA2	-1.28823579748967	7.87262001478689	-10.0077438884792	1.77196069254189e-08	2.58387852182937e-06	9.81632603756844	IMPA2	down
TSPAN4	0.690827452636993	8.90120154062244	10.0058131974713	1.77691432613355e-08	2.58387852182937e-06	9.81355151741259	TSPAN4	up
CFH	2.920107620258	9.85165117561622	9.97389494565678	1.86095046626036e-08	2.67532776689316e-06	9.7676204644469	CFH	up
RWDD1	-0.841358668852068	9.27356096560085	-9.94172595539967	1.94988153613279e-08	2.77167992287819e-06	9.72120890623695	RWDD1	down
MYL7	2.46344226203552	13.5480858443993	9.82670847141488	2.30614283018028e-08	3.24166810495675e-06	9.55427980197067	MYL7	up
PARP1	-0.651440385134441	9.64983730803926	-9.78468194168472	2.45283988543245e-08	3.40998652644021e-06	9.49289740479416	PARP1	down
FMOD	1.5094012788322	10.2067625164393	9.73559757818286	2.63666622194842e-08	3.60170499457125e-06	9.42094212173187	FMOD	up
DGKZ	0.741159122298553	9.58508046705082	9.73277065621985	2.64768448735378e-08	3.60170499457125e-06	9.41678928748686	DGKZ	up
CKMT2	-0.796107759454484	12.8309669561037	-9.71362759783861	2.72358056365272e-08	3.66553379901814e-06	9.3886425503262	CKMT2	down
SMAD7	1.5770268626345	9.88758346792015	9.67815080737205	2.87033677974529e-08	3.78119751062407e-06	9.33636432376714	SMAD7	up
APOBEC2	-1.10948211819376	10.0701800640796	-9.67283554952095	2.89302958722588e-08	3.78119751062407e-06	9.32851887772397	APOBEC2	down
CPE	1.20099900810311	9.00878356429096	9.66620503712275	2.92160203190468e-08	3.78119751062407e-06	9.31872735155339	CPE	up
SLIT3	0.947898500967661	7.91534194793867	9.66448194989082	2.92907561490126e-08	3.78119751062407e-06	9.31618194350436	SLIT3	up
ZHX2	-0.949047176686335	8.95427369690178	-9.65482760261168	2.97132254161951e-08	3.79699004788166e-06	9.3019136147436	ZHX2	down
FBXW7	-1.3188619614989	8.76626345674407	-9.62609753586957	3.10087066688258e-08	3.92291148067315e-06	9.25938689515169	FBXW7	down
ISLR	1.29882401085333	9.19433212713778	9.58378242077711	3.30257846874604e-08	4.13672477307982e-06	9.19657084536201	ISLR	up
PALMD	-0.986551574109045	9.97883208696286	-9.54370837937212	3.50632658484616e-08	4.30665413833872e-06	9.13688268759889	PALMD	down
XYLT1	1.48148800704211	8.1588807716763	9.50448556226471	3.71855589199674e-08	4.45122818899187e-06	9.0782742652184	XYLT1	up
TWF2	-0.87160954477817	8.54342802770234	-9.50251137276116	3.72958808025562e-08	4.45122818899187e-06	9.0753194147156	TWF2	down
ATP6V0A1	0.584564319831868	8.98104865479458	9.47202190867146	3.90440143898982e-08	4.57357246339446e-06	9.02962443194906	ATP6V0A1	up
ANKRD11	-1.17728207273212	7.88717160578415	-9.45723304129837	3.99227161812725e-08	4.63359892118604e-06	9.00741939985336	ANKRD11	down
PSMD7	-0.74578326543867	10.0627401277622	-9.44718057156257	4.05318277207595e-08	4.66152865904844e-06	8.99231070090683	PSMD7	down
TRMT5	0.641012840187408	11.0262309350427	9.42303269703811	4.20352203846294e-08	4.79087903681033e-06	8.95596641590675	TRMT5	up
NR2F2	0.811582912867324	8.64162833143378	9.41254612803845	4.27062088507635e-08	4.82389507295544e-06	8.94016117224899	NR2F2	up
KCNJ2	-1.49813488496464	9.63831686762132	-9.39134260736691	4.40974963924117e-08	4.93696837929557e-06	8.9081623050008	KCNJ2	down
NDUFS1	-0.800872200886086	11.0191466371559	-9.3776495460317	4.50211872170978e-08	4.9961670130132e-06	8.88746839328336	NDUFS1	down
GTF3A	-0.5463173960128	11.6075161407837	-9.35638785745302	4.64958796551277e-08	5.11053101535014e-06	8.85529058924477	GTF3A	down
MYL3	-3.29031841358168	11.4686125010011	-9.35125170384575	4.68596630922944e-08	5.11053101535014e-06	8.84750910751307	MYL3	down
PHYH	-0.681805034321654	10.1561570774067	-9.33709900648253	4.78776053567331e-08	5.17691953306009e-06	8.82605038484124	PHYH	down
ECM2	1.12801027166258	9.27825830279506	9.3295851303119	4.84274494558653e-08	5.19199714462841e-06	8.81464759883795	ECM2	up
APOO	-0.754277054341992	10.5665869663818	-9.26259005267796	5.36329721854239e-08	5.68295606806224e-06	8.71266984942007	APOO	down
DAZAP2	0.554045605022257	11.3598231002587	9.25927650416169	5.39052033963694e-08	5.68295606806224e-06	8.70761164337699	DAZAP2	up
COL14A1	0.560784899633081	7.21684418379717	9.2511191743926	5.45815799800615e-08	5.70670717626247e-06	8.69515348777849	COL14A1	up
CELSR2	0.732055607336769	8.38700882969741	9.23773958867728	5.5710311518173e-08	5.73647631147663e-06	8.67470182072567	CELSR2	up
C16orf58	0.629479280987665	7.922304590504	9.23700266874613	5.5773186808286e-08	5.73647631147663e-06	8.67357473846351	C16orf58	up
INPP1	0.984404572847771	9.30421684425963	9.21511220906784	5.7675272808926e-08	5.88427319601389e-06	8.64006354721863	INPP1	up
MRPL46	-0.855607710402893	9.07762811959363	-9.18465538779486	6.04356282939777e-08	6.1165690683769e-06	8.5933390951566	MRPL46	down
TMEM45A	1.86811488096988	7.8953395472877	9.16551465135207	6.22409995356517e-08	6.2492927390915e-06	8.56391559099747	TMEM45A	up
TM6SF1	1.93155886246489	8.22641427167504	9.15831750225344	6.29343960483317e-08	6.26915782997988e-06	8.55284013682024	TM6SF1	up
NFASC	0.763038046711662	7.78062669798	9.14984283383585	6.37612721471174e-08	6.28492525889895e-06	8.53979043260371	NFASC	up
RPL3	1.00250972252335	12.4854692715856	9.13686250367454	6.50499277982168e-08	6.28492525889895e-06	8.5197852364374	RPL3	up
PSMA3	-0.601155002669691	10.2142407786371	-9.13674167100569	6.50620512789167e-08	6.28492525889895e-06	8.51959891066494	PSMA3	down
SLC1A3	-1.40181406443356	9.03105789986541	-9.13470951721872	6.52662983834652e-08	6.28492525889895e-06	8.51646502476949	SLC1A3	down
NDUFV2	-0.747802016842245	11.4508480879307	-9.13163445986693	6.55766448640156e-08	6.28492525889895e-06	8.51172183957971	NDUFV2	down
FSTL1	0.844106225160559	11.9961505172593	9.11940094593617	6.68267058329622e-08	6.35657635708875e-06	8.49284024659516	FSTL1	up
NES	1.22353823393255	12.1268620339914	9.10258075390684	6.85863921958145e-08	6.43553658732675e-06	8.46684871677886	NES	up
GALNT7	0.77369996762777	6.97169796377852	9.0994094844711	6.8923571469314e-08	6.43553658732675e-06	8.46194430044826	GALNT7	up
LRRC2	-2.01928996216278	9.08091029294704	-9.09698139220287	6.91829085350121e-08	6.43553658732675e-06	8.45818836309333	LRRC2	down
HSPG2	1.16780619450244	9.66799287920585	9.05592591051614	7.37263126305808e-08	6.80811373058013e-06	8.39456844304769	HSPG2	up
PPP2R3A	-0.808843314543342	9.02790234452667	-9.047549907063	7.46910731525994e-08	6.84722294531547e-06	8.38156278190185	PPP2R3A	down
BCKDK	-0.534014160593342	8.71499040058889	-9.04217129627316	7.53175611471925e-08	6.8549817703103e-06	8.37320658118637	BCKDK	down
MAN2C1	1.02129277147655	9.30049601233926	9.02442618470195	7.74238361471508e-08	6.99634965069717e-06	8.34561184001829	MAN2C1	up
CCNL2	0.54192801925333	8.78341011676111	9.01500168551704	7.85675109793719e-08	7.00208295052461e-06	8.33093994522869	CCNL2	up
GRAMD1B	-0.60736447912345	7.26518141781337	-9.0038454312378	7.99442682326735e-08	7.072552009871e-06	8.31355752617167	GRAMD1B	down
SCGB1D2	-0.833933382305896	6.8023245855063	-8.98962225007213	8.17362786086901e-08	7.18087264360096e-06	8.29137365636041	SCGB1D2	down
HRSP12	-0.654831471927229	9.02263293043274	-8.9392204326027	8.84330531645441e-08	7.67727897361238e-06	8.21255486194952	HRSP12	down
TMEM223	-0.566125468866501	8.46114530434856	-8.93801327612682	8.86003264680584e-08	7.67727897361238e-06	8.21066313048313	TMEM223	down
HMGN2	0.622508804818864	12.0699362946215	8.92635150413558	9.02334577110778e-08	7.76560186056358e-06	8.19237842117865	HMGN2	up
KCNK1	1.77741085668655	9.29063523329215	8.90058876130389	9.39541724679619e-08	8.0311772695418e-06	8.15192292631187	KCNK1	up
NPIPA1	0.688974751423318	12.1181889397744	8.89086651458372	9.53997706703585e-08	8.07040530177417e-06	8.13663390999245	NPIPA1	up
PLCL1	-1.18225994064556	9.06668350531429	-8.88894026242637	9.56889412114557e-08	8.07040530177417e-06	8.13360328611286	PLCL1	down
TULP4	0.561638825648885	8.63118862049259	8.85497816273233	1.00941084559481e-07	8.45699113087415e-06	8.08009164421657	TULP4	up
POLR1D	-0.909636279331856	9.97100236744855	-8.84565558651131	1.02435028644435e-07	8.51028332544502e-06	8.06537682013311	POLR1D	down
SLC16A1	-0.641978198014673	8.60262193573778	-8.84264406002449	1.0292256333832e-07	8.51028332544502e-06	8.06062101615345	SLC16A1	down
ALAD	-0.816723421448285	8.2316366844647	-8.83337885664512	1.04437810974643e-07	8.57949835480657e-06	8.04598208573805	ALAD	down
MRPL16	-0.505430483228897	9.75205402166518	-8.80954139051471	1.08444664197616e-07	8.8511835275099e-06	8.00826831343975	MRPL16	down
GJA5	0.899793116320443	8.31123751427207	8.78570373849358	1.1261293622766e-07	9.03762366156998e-06	7.97048095708568	GJA5	up
NUMA1	0.53372436733866	7.53651395736067	8.78556983678727	1.12636818918686e-07	9.03762366156998e-06	7.97026848933843	NUMA1	up
HIST1H1C	-1.68723453515293	8.59091564355183	-8.78425246412316	1.12872068494827e-07	9.03762366156998e-06	7.96817803245225	HIST1H1C	down
COQ9	-0.672603474614336	11.5644672370682	-8.77821163306699	1.13957420577399e-07	9.06714042594137e-06	7.95858933999466	COQ9	down
BTG1	1.10376994517108	10.4985868845196	8.77306665106554	1.14890438741766e-07	9.084243378263e-06	7.95041892012916	BTG1	up
MFSD10	0.650969657034103	7.89628535077241	8.76003567997692	1.17289531148193e-07	9.17298872435112e-06	7.92970993846632	MFSD10	up
MCCC2	-0.739594925175771	9.58895365856772	-8.75603077971326	1.18037361462643e-07	9.17298872435112e-06	7.92334088472773	MCCC2	down
GNAO1	0.706167138468739	7.7615181263405	8.75522694738691	1.18188061186407e-07	9.17298872435112e-06	7.9220622876398	GNAO1	up
UTP11L	-0.671862463343091	9.77685194876685	-8.74832490603084	1.19490358754375e-07	9.21751541830241e-06	7.91108027156405	UTP11L	down
PGBD5	1.23707521326983	9.6389969029799	8.74384111712377	1.20344422315303e-07	9.22713507097512e-06	7.90394269113305	PGBD5	up
AASS	-1.13753558706053	6.72875225680498	-8.73498204835095	1.22050737451083e-07	9.30158963550393e-06	7.88983259791081	AASS	down
DKK3	0.738180252537445	9.27153586105365	8.7136030801036	1.26273695273625e-07	9.56579951441096e-06	7.85573974928893	DKK3	up
SLC12A7	-0.574637371170502	10.8031567584537	-8.70092990796944	1.2884902630909e-07	9.70279185616847e-06	7.83550191862418	SLC12A7	down
HSPA2	1.96102236416812	9.86005155519786	8.69533008640962	1.30004445879661e-07	9.73187127114548e-06	7.82655289020515	HSPA2	up
SEPT2	0.515658159714576	10.6626911098619	8.66831856025322	1.35732212626763e-07	1.00073980326645e-05	7.78332863828403	SEPT2	up
PTPLB	1.05875535123455	8.32329545771504	8.665659710702	1.3631013657906e-07	1.00073980326645e-05	7.77906876579572	PTPLB	up
TST	-0.882239371000425	9.54709037155416	-8.66513135568844	1.36425285792096e-07	1.00073980326645e-05	7.77822215263826	TST	down
AK6	-0.652643317812457	8.74461541042726	-8.66319004134514	1.36849249834081e-07	1.00073980326645e-05	7.77511116199303	AK6	down
PINK1	-0.530415507189007	10.8035066277929	-8.63299934375635	1.43623220402128e-07	1.0442398628203e-05	7.72666670152363	PINK1	down
SLC2A10	0.790204604714441	7.7710013038123	8.60635059009681	1.49894368627359e-07	1.08360780428841e-05	7.6838066629698	SLC2A10	up
BMPR1B	-0.544257995194782	7.74757908461459	-8.56346119673635	1.60596667326494e-07	1.15437979451561e-05	7.61463079163414	BMPR1B	down
PPP1R3A	-0.606904423588895	7.11926445819907	-8.53692933830446	1.67615300630834e-07	1.19802325891564e-05	7.57171680105936	PPP1R3A	down
NDUFB6	-0.556477630602972	11.1383876874258	-8.52891968503245	1.69796701890231e-07	1.20679667169287e-05	7.55874336284134	NDUFB6	down
AMD1	-0.849605422114488	8.4138258487599	-8.5145702267036	1.73779386485521e-07	1.22365492333853e-05	7.53548003461386	AMD1	down
PRELP	1.0320686283393	10.3115742683591	8.5102236906922	1.75004974355453e-07	1.22365492333853e-05	7.52842807487337	PRELP	up
PDE8B	2.17969331737588	9.05523473942793	8.50963425015441	1.75171873822929e-07	1.22365492333853e-05	7.52747155561391	PDE8B	up
AKAP12	0.972647495774769	9.98907572530318	8.50658608353446	1.76037622359982e-07	1.22365492333853e-05	7.52252438750807	AKAP12	up
MLXIP	0.513547187876551	7.82981226515837	8.48043763822301	1.83651015266471e-07	1.26479651268156e-05	7.48003509197354	MLXIP	up
TRMT61B	-0.904290195534783	8.38309669509126	-8.47396027338278	1.85589730382184e-07	1.26479651268156e-05	7.4694958820984	TRMT61B	down
LPL	-2.0569062969908	11.1127126850617	-8.4703789354742	1.86670834426042e-07	1.26479651268156e-05	7.46366636488895	LPL	down
ICT1	-0.802052586751119	8.95518814023926	-8.4631669289649	1.88867990582979e-07	1.27094093024748e-05	7.45192188026983	ICT1	down
PDHX	-0.632835291709076	10.6408646765325	-8.45901710143559	1.90144502318477e-07	1.27276089885241e-05	7.44516091844263	PDHX	down
UBE2G1	-0.723883867565345	9.69873790039956	-8.43206152001501	1.98659160730677e-07	1.3158309122533e-05	7.40118890962645	UBE2G1	down
MTX2	-0.783126230903564	9.24002169060341	-8.4184485225532	2.03109996080737e-07	1.33830445855073e-05	7.37894570684575	MTX2	down
JAG1	0.632455184439011	7.91414727093855	8.40067790459217	2.09077817012165e-07	1.37048884094347e-05	7.34987203404975	JAG1	up
SSR3	-1.77712187103034	7.66311978884645	-8.38290790794008	2.15229218013966e-07	1.403538575822e-05	7.32075737228278	SSR3	down
LTBP1	0.924257356474991	10.07881332807	8.36958142437149	2.19966561996131e-07	1.41979437541482e-05	7.29889544327628	LTBP1	up
DUSP13	-0.870522374481785	8.93439808650615	-8.3628108020725	2.2241509485935e-07	1.4283113528252e-05	7.28777925404129	DUSP13	down
POSTN	1.41920747105011	7.72685476395741	8.35377263156604	2.25728206462931e-07	1.44226643432451e-05	7.27293061461302	POSTN	up
TEFM	-0.699156358015346	8.04001127843533	-8.34268721350333	2.29862438629157e-07	1.46130136236054e-05	7.25470370478355	TEFM	down
MAN1B1	0.676096152180551	8.07286487813704	8.33514333349354	2.32721134762924e-07	1.47141631033455e-05	7.24229049261981	MAN1B1	up
FASTKD1	-1.12766765351381	9.59446760087969	-8.33237447961443	2.33779684117655e-07	1.47141631033455e-05	7.2377325249524	FASTKD1	down
FGL2	1.49268764853289	8.42167306206304	8.31297531379591	2.41338872790886e-07	1.51147429687005e-05	7.20576970793959	FGL2	up
STK39	-0.802176882612534	7.6844106037372	-8.30226731056277	2.45620568492299e-07	1.52526314437138e-05	7.18810521961065	STK39	down
TMEM248	0.538823482107659	8.97934833808622	8.30144698006061	2.45951846851443e-07	1.52526314437138e-05	7.18675132593301	TMEM248	up
BAMBI	1.39422956458024	9.3837726625535	8.28850971486816	2.51238657558998e-07	1.5504489057458e-05	7.16538742281063	BAMBI	up
RHOB	1.04953751302397	11.860522861772	8.26948809042518	2.5922880566423e-07	1.5919920487661e-05	7.1339353879185	RHOB	up
BLVRB	-0.550604419707664	9.83998283328444	-8.26599058050205	2.60726667820377e-07	1.59345559159207e-05	7.12814701240729	BLVRB	down
OGN	1.67229420674347	7.69381754991184	8.25582633506844	2.65131282280618e-07	1.61258454429428e-05	7.11131587422215	OGN	up
PLD3	0.500142237004594	9.25767809910402	8.24097863402753	2.71705881774498e-07	1.64466560302831e-05	7.08670438032612	PLD3	up
SEC16A	0.528019178764884	9.21579690808282	8.22518290830104	2.78887852515288e-07	1.68010010579567e-05	7.06048890153469	SEC16A	up
LARP6	-0.69584134636357	9.37609831761096	-8.22021002145043	2.81189804319904e-07	1.68593943812849e-05	7.05222866851769	LARP6	down
STOML2	-0.588368779848375	9.39784326828775	-8.20700191141774	2.87400876368788e-07	1.71439450912731e-05	7.03027311702312	STOML2	down
COL18A1	1.21050961973071	8.74753795462048	8.20156080783891	2.90001126356212e-07	1.71439450912731e-05	7.02122165410175	COL18A1	up
TSPAN3	0.588962145570445	10.0934079138025	8.17100060985054	3.05070053302373e-07	1.79508895085038e-05	6.97030951965385	TSPAN3	up
FAM206A	-0.542183100616562	8.83823351884663	-8.16727285290746	3.06963444150878e-07	1.79786783886702e-05	6.96409059079502	FAM206A	down
GRPEL1	-0.544704531743326	9.32339967202734	-8.15976657331723	3.10813402455162e-07	1.81202781311533e-05	6.95156234551816	GRPEL1	down
MXRA7	0.638756442143338	13.2449880000778	8.13892785159584	3.21768598383183e-07	1.85876462929025e-05	6.91674185697904	MXRA7	up
BDNF	-1.23135806981823	6.07133272454385	-8.13136211140079	3.25845299145324e-07	1.87375858158523e-05	6.90408533660152	BDNF	down
DSC1	2.05765965725755	8.25272429661504	8.10978767669352	3.37769782289824e-07	1.93354095735229e-05	6.8679514821815	DSC1	up
TTC1	-0.549142128078799	9.96730090284193	-8.10429463139786	3.40878165200871e-07	1.93631419066615e-05	6.85874140248616	TTC1	down
LTBP4	1.0066580207372	9.02203430542258	8.10352623427696	3.41315362041382e-07	1.93631419066615e-05	6.85745272012592	LTBP4	up
POM121C	0.536048825856438	8.88257392008652	8.09133043511442	3.4833350554805e-07	1.96303100799686e-05	6.83698836530936	POM121C	up
PSMD14	-0.567338869919332	10.5293501130138	-8.08849320984678	3.4998773867577e-07	1.96303100799686e-05	6.83222465316619	PSMD14	down
MAVS	-0.68136415519945	7.46738223283215	-8.08731040256497	3.50679794330321e-07	1.96303100799686e-05	6.83023839248076	MAVS	down
RPL3L	-1.17965907853205	10.7138689810442	-8.0813569755139	3.54184914073155e-07	1.97391777442268e-05	6.82023805732245	RPL3L	down
LYRM1	-0.667452263041566	9.96215339768919	-8.07671129981814	3.56945527187881e-07	1.97554393571457e-05	6.8124310887609	LYRM1	down
HIGD1B	-0.958067883520982	8.58254882095544	-8.06087936541726	3.66523599709568e-07	2.00731171425357e-05	6.78580380414009	HIGD1B	down
DSG2	0.585531401099445	9.89010622720786	8.05411336765827	3.7069853924917e-07	2.01837779028352e-05	6.77441387083961	DSG2	up
SUCLA2	-0.84162422426653	10.1819368977166	-8.04474286675267	3.76562876549754e-07	2.03585339796194e-05	6.75862921298773	SUCLA2	down
TUSC3	-0.580576612017566	8.70276001858941	-8.03923233778206	3.80056751270797e-07	2.04495147305069e-05	6.7493411187252	TUSC3	down
PAM	0.602500339857746	12.6501003323607	8.03302743917996	3.840314873487e-07	2.04495147305069e-05	6.73887770418492	PAM	up
PTBP1	0.698508365015323	9.60271322617578	8.0294219938144	3.86361007703619e-07	2.04495147305069e-05	6.73279537877071	PTBP1	up
OGT	0.597440053134115	8.73554983170897	8.02698442706414	3.87944315494557e-07	2.04495147305069e-05	6.72868224168609	OGT	up
C2orf47	-0.550152091453674	8.592477444302	-8.02016218523597	3.92411831764639e-07	2.05991787703504e-05	6.71716612410298	C2orf47	down
CREB3L2	0.732923143907881	9.4801383748997	7.99224720114404	4.11259779410191e-07	2.14160156900585e-05	6.66997882122703	CREB3L2	up
H1FX	0.697114469478015	9.02405783654201	7.99210505869172	4.11358138699251e-07	2.14160156900585e-05	6.66973827254116	H1FX	up
CHRNE	0.71920088831755	7.46544257591059	7.98780591784746	4.14344694990375e-07	2.14830931816526e-05	6.6624615026451	CHRNE	up
ACOT13	-0.724538929805568	10.2415846640296	-7.97758840218966	4.21533985224523e-07	2.16781562889246e-05	6.6451571046782	ACOT13	down
PEX7	-0.522507289385671	7.70865956455467	-7.97247037308164	4.25184058940644e-07	2.17773422253364e-05	6.63648384352354	PEX7	down
PLSCR4	0.967886892524341	9.56511679266189	7.96231353086303	4.32525898886772e-07	2.1975442356693e-05	6.61926096397951	PLSCR4	up
SLCO3A1	-0.614367228027454	8.37606793874748	-7.95379360239765	4.38786685344022e-07	2.20630069605085e-05	6.60480290937727	SLCO3A1	down
TCF15	-0.806159722396286	7.82829311832359	-7.95072038094472	4.41068197696727e-07	2.20630069605085e-05	6.59958531142693	TCF15	down
BGN	1.09185914812008	10.1471754676672	7.94985853634286	4.41710241751187e-07	2.20630069605085e-05	6.59812187262705	BGN	up
SEC31A	0.506051005187137	10.7884466731603	7.94915724422332	4.42233400698733e-07	2.20630069605085e-05	6.59693098192416	SEC31A	up
GNB5	0.896194866252606	8.09958865258374	7.94817233060156	4.42969233101665e-07	2.20630069605085e-05	6.59525834920057	GNB5	up
DPYSL3	1.03086110818279	9.00013968532875	7.94289237862683	4.46935783065552e-07	2.20919328305602e-05	6.58628939072389	DPYSL3	up
HDHD1	-0.715277325246888	9.43362238697807	-7.94202597354826	4.47590205366168e-07	2.20919328305602e-05	6.58481727978467	HDHD1	down
SLC47A1	-0.6379157448314	7.3625487770544	-7.93969274837547	4.49357547263744e-07	2.20919328305602e-05	6.58085238042218	SLC47A1	down
SRSF5	0.588428142992113	9.84998203858141	7.9379785784427	4.50660622153457e-07	2.20919328305602e-05	6.577938980013	SRSF5	up
PPP2R5C	-0.810284984179784	8.57356868481081	-7.93303233460593	4.54442838131292e-07	2.21121397892268e-05	6.56953009702119	PPP2R5C	down
TPRKB	-0.868304669592375	8.55154438225223	-7.92291219048019	4.62285108537114e-07	2.2407543709207e-05	6.55231486253141	TPRKB	down
AK055981	-1.15542319825926	8.99666374083495	-7.91406514475795	4.69256711346107e-07	2.25421766271844e-05	6.53725378313305	AK055981	down
VIM	1.08188451943889	12.8123293906259	7.91167867193268	4.71156043896544e-07	2.25421766271844e-05	6.53318925011309	VIM	up
ID3	0.731632234982326	8.64851971246689	7.91038363979276	4.72190088230485e-07	2.25421766271844e-05	6.53098328292435	ID3	up
SH3GLB2	0.635190049889551	7.78418860146859	7.90217134914932	4.78802808228334e-07	2.27719335597618e-05	6.51698905458858	SH3GLB2	up
BEX4	0.924546420452215	9.81562575139926	7.89875165531452	4.81584898672626e-07	2.28184664910389e-05	6.5111589667142	BEX4	up
STAT4	1.75956435177166	9.67720576809556	7.88486909025491	4.93053730214443e-07	2.32747117199363e-05	6.4874747051114	STAT4	up
RTN4	1.02252634925776	10.9984047259485	7.85342537697526	5.20098526550977e-07	2.43695054051719e-05	6.43373250638812	RTN4	up
LIMCH1	-0.543881056379989	10.3331954035778	-7.85072926440096	5.22488507846286e-07	2.43911517076139e-05	6.42911810584295	LIMCH1	down
PTGS1	0.621297081814038	8.28157227202164	7.83639568982707	5.35388689553212e-07	2.47801642353899e-05	6.40456938645074	PTGS1	up
FGF7	-0.669794582921011	6.57131129293667	-7.83496123433225	5.36697889534175e-07	2.47801642353899e-05	6.4021110780418	FGF7	down
KCNK3	1.40510890642677	8.1587596857103	7.81690957674074	5.53462204970079e-07	2.54612740184599e-05	6.37115071016744	KCNK3	up
MTERF3	-0.685786314939673	8.315918770798	-7.77339439927298	5.96162564776955e-07	2.72276267400479e-05	6.2963333259471	MTERF3	down
TCF21	1.36346989660981	7.89414623044912	7.74952857830747	6.2102979623406e-07	2.81600285023552e-05	6.25518892856897	TCF21	up
ANK1	-1.28576069000175	8.89395347788291	-7.73094926033516	6.41137677433011e-07	2.8879315687681e-05	6.22310392719	ANK1	down
CTSF	0.805517721436994	9.69564103465489	7.73065805342095	6.41458201583936e-07	2.8879315687681e-05	6.22260065622927	CTSF	up
PTS	-0.556331106921457	9.51818667983348	-7.71721523380273	6.56438073478323e-07	2.94489293176393e-05	6.19935567714057	PTS	down
GNMT	-0.73590862511778	6.97990399976104	-7.69732821676896	6.79272463523579e-07	3.02816553240029e-05	6.16492169875556	GNMT	down
MRPL48	-0.597946066196346	9.24133777413133	-7.69688785526244	6.79787377441849e-07	3.02816553240029e-05	6.1641586018751	MRPL48	down
MRPS35	-0.519284935769983	10.1947305226489	-7.68673904503236	6.9176800932211e-07	3.06577221498904e-05	6.1465644151689	MRPS35	down
ASPN	1.38542120178766	10.5371481310635	7.68564190611058	6.9307632083382e-07	3.06577221498904e-05	6.14466153796134	ASPN	up
SPOCK1	2.02665539167926	10.2835904555831	7.66730727015938	7.15326519942396e-07	3.12251026701662e-05	6.11283726901304	SPOCK1	up
C17orf85	0.649547788491737	7.8942163179292	7.66694320799972	7.1577581016111e-07	3.12251026701662e-05	6.11220487781634	C17orf85	up
PIEZO1	0.788503237479622	8.61968151150623	7.65786245431032	7.27078263184829e-07	3.16091653180456e-05	6.09642528256273	PIEZO1	up
MEIS2	-0.504117437120565	9.28250504008074	-7.65547771577778	7.30077241663628e-07	3.16308465215293e-05	6.0922794344187	MEIS2	down
REXO2	-0.606218703636669	11.5122646490822	-7.64981341217569	7.3725239903126e-07	3.18326965875238e-05	6.0824289274087	REXO2	down
KCNJ3	0.654630841572596	6.1588502189584	7.64650226048985	7.41480809349731e-07	3.18774726328896e-05	6.07666860758394	KCNJ3	up
LUM	1.08208633097797	10.4310694089775	7.64506122704173	7.43328940534537e-07	3.18774726328896e-05	6.07416120608701	LUM	up
ENO2	1.69435439645203	9.12627807178803	7.63324616639237	7.58664395630315e-07	3.22075948628158e-05	6.05359210501684	ENO2	up
MRPL22	-0.532560646302228	8.94441963440963	-7.60715901270623	7.93706002548739e-07	3.34705821274803e-05	6.00810775262538	MRPL22	down
ETV5	0.678220326283209	8.20210271474671	7.6017774928924	8.01142666564555e-07	3.36719464276019e-05	5.99871301997147	ETV5	up
MRPL40	-0.788842933247343	9.294283237494	-7.58449382710386	8.25522670799411e-07	3.44517732201661e-05	5.96851300996601	MRPL40	down
SLC30A1	0.945985260983097	9.62463103784429	7.58301319513314	8.27646928354392e-07	3.44517732201661e-05	5.96592394767746	SLC30A1	up
PLCB1	0.693461968816944	7.61010130001108	7.58286037923434	8.27866497425539e-07	3.44517732201661e-05	5.96565671342119	PLCB1	up
LAPTM4B	0.618909315164428	12.2906499052296	7.57975261468751	8.3234501596419e-07	3.44603943288566e-05	5.96022135722453	LAPTM4B	up
MAPKAPK3	-0.738433528624448	10.2860901332937	-7.57014130425837	8.46356380508264e-07	3.47638135383443e-05	5.94340305543968	MAPKAPK3	down
DRD4	-0.757912968476337	6.67622520963444	-7.55964978849108	8.61932335442376e-07	3.51751805667145e-05	5.92502985638574	DRD4	down
DUSP7	0.536949843800552	7.29169259640148	7.55300469471872	8.71952325523589e-07	3.54696748237907e-05	5.91338475340861	DUSP7	up
NDRG4	-1.1784208981728	11.6554346718893	-7.54955383819644	8.77203688249443e-07	3.54912639681277e-05	5.90733492209303	NDRG4	down
COL1A2	1.80648657268668	11.1897068658	7.54828995604148	8.79135259015937e-07	3.54912639681277e-05	5.90511874605409	COL1A2	up
HADH	-0.641782344715081	10.6580441661055	-7.54713823132073	8.80899287486529e-07	3.54912639681277e-05	5.90309904069398	HADH	down
SARS	0.556646228460544	10.7760752935048	7.54188232937508	8.88996467377737e-07	3.57037914564944e-05	5.89387975929067	SARS	up
ACAA2	-0.572654072743054	9.43416540175352	-7.5392805993818	8.9303337051802e-07	3.57524214253907e-05	5.88931468861197	ACAA2	down
TPGS2	0.721383738010809	7.9733436535494	7.53312470227662	9.02661379032262e-07	3.59105946733872e-05	5.87850961850148	TPGS2	up
PRSS23	1.08104011652701	9.19890738476023	7.52580987389881	9.14243015567872e-07	3.61839125896195e-05	5.86566348263119	PRSS23	up
FHL2	-1.20913860321114	12.8988327166593	-7.5220911775431	9.20190224550517e-07	3.62658147376591e-05	5.85912993343769	FHL2	down
KDELR2	0.666822062792777	10.2768712864163	7.51909518643652	9.25010994534786e-07	3.634259034739e-05	5.85386473650797	KDELR2	up
ANKRD2	-2.2024285398542	9.21714297376051	-7.50478598684228	9.48401822818563e-07	3.71462274318193e-05	5.82870028745417	ANKRD2	down
TRRAP	0.629155628091624	7.71917340987909	7.497357726565	9.60787184333343e-07	3.73997497507727e-05	5.81562553992824	TRRAP	up
CRADD	-0.613018822057567	9.02079504185363	-7.48748594896595	9.77508457638334e-07	3.77390054713556e-05	5.79823795870713	CRADD	down
NDUFS3	-0.6449581829963	11.4098583778347	-7.48529237370211	9.8126510473758e-07	3.77390054713556e-05	5.79437247516838	NDUFS3	down
ACVR1	0.584561238677994	8.81057306387178	7.48181986260425	9.87242848378322e-07	3.77390054713556e-05	5.7882518984365	ACVR1	up
MRPS30	-0.588707481600894	8.51094915662496	-7.476820706221	9.95915444990618e-07	3.77390054713556e-05	5.77943753295428	MRPS30	down
RARRES2	1.28370416482311	8.71171704864285	7.47551241646781	9.98198181019271e-07	3.77390054713556e-05	5.77713021909434	RARRES2	up
BCKDHB	-0.766202802437228	8.32140110438074	-7.47534620696238	9.98488578068754e-07	3.77390054713556e-05	5.77683707312212	BCKDHB	down
SERPINE2	1.17921787726053	10.9517407664637	7.47534316790824	9.98493888647999e-07	3.77390054713556e-05	5.77683171306497	SERPINE2	up
RAB3A	-0.583709881323452	8.90281679560393	-7.44644240722572	1.05035394942984e-06	3.94890125896765e-05	5.72580039189573	RAB3A	down
MRPL34	-0.74676500295776	9.85945731244261	-7.43779994738179	1.06640216342359e-06	3.97966187890024e-05	5.71051736887526	MRPL34	down
GCDH	-0.691089447149119	8.58643970418748	-7.43453577866422	1.0725297832076e-06	3.990757143341e-05	5.70474241224102	GCDH	down
GLOD4	0.530016833868324	8.80568162549333	7.42920325606424	1.08261934315098e-06	4.01648601472231e-05	5.69530492768132	GLOD4	up
ALDOC	-0.683429351069902	10.973832447939	-7.41968273688222	1.10087990428946e-06	4.06879254055779e-05	5.67844565588934	ALDOC	down
PXMP2	-0.750552437456971	9.73869338495828	-7.41185357464844	1.11613708809611e-06	4.09877924615539e-05	5.66457200465342	PXMP2	down
IER2	1.54358189455999	11.0039618075789	7.41102709451931	1.11776052479931e-06	4.09877924615539e-05	5.66310694211044	IER2	up
FCN3	-1.76893957460319	8.45111604315973	-7.39729501830106	1.1450976220728e-06	4.16649219080892e-05	5.63875075679363	FCN3	down
FOS	3.61073665418989	10.3842506287962	7.39489917708695	1.14993815184005e-06	4.16649219080892e-05	5.63449862067157	FOS	up
UBN1	-0.541716822233646	8.54971286060313	-7.39160593683411	1.15662663668567e-06	4.16649219080892e-05	5.62865247144796	UBN1	down
GLRX2	-0.666794568037004	8.90399436002756	-7.391494183513	1.15685431539427e-06	4.16649219080892e-05	5.62845406070656	GLRX2	down
PSMA4	-0.540523529791642	9.35401376707002	-7.39034128650674	1.1592058811032e-06	4.16649219080892e-05	5.62640706519631	PSMA4	down
PCYOX1	-1.24871106559834	6.47393059158222	-7.39030494038982	1.15928009735573e-06	4.16649219080892e-05	5.62634252879505	PCYOX1	down
SDHB	-0.527643912074634	7.89217784307136	-7.34997181821223	1.24477197475564e-06	4.43594655003762e-05	5.55461284977078	SDHB	down
GCAT	-0.774111254562012	9.06018525054978	-7.33704646355447	1.27354019824499e-06	4.52571827190937e-05	5.53157781235294	GCAT	down
SMARCD3	0.767359567538874	9.97955140426481	7.3324094521964	1.2840291558089e-06	4.54276428949408e-05	5.52330821806482	SMARCD3	up
NOP10	-0.543734916759472	10.911889519087	-7.33175418374881	1.28551862749101e-06	4.54276428949408e-05	5.52213937676188	NOP10	down
FBLN1	0.777206368217996	9.78726050367378	7.32353638769114	1.30435200651261e-06	4.57101308431886e-05	5.50747569802857	FBLN1	up
PDHB	-0.536127499611124	11.2761431652748	-7.31850184662653	1.3160320007419e-06	4.59550658975571e-05	5.49848748538078	PDHB	down
PSMB6	-0.581705529360562	10.751894841233	-7.29502646413403	1.37195193984613e-06	4.76828681071246e-05	5.45652977640449	PSMB6	down
CCDC51	-0.588481468883948	8.22275904623959	-7.28783063766044	1.3895846969884e-06	4.79293777919684e-05	5.44365316079372	CCDC51	down
DLST	-0.773890998268218	9.68924341143452	-7.28596329752535	1.39419895877356e-06	4.79293777919684e-05	5.44031045136181	DLST	down
NCKIPSD	0.511908196832101	8.42718646370296	7.28239345061706	1.40306469249903e-06	4.81034455956781e-05	5.43391873870891	NCKIPSD	up
AOC3	0.803779389332272	8.94144174580308	7.25301946101253	1.47828499908778e-06	5.01891770861937e-05	5.38125757431741	AOC3	up
ARHGAP1	0.557335305291359	9.34321827680313	7.24981807817244	1.48673339034216e-06	5.01891770861937e-05	5.37551087948614	ARHGAP1	up
MEST	1.58660094882943	8.58514411506118	7.24949724876211	1.48758282379078e-06	5.01891770861937e-05	5.37493489013222	MEST	up
PARVB	-0.668546041310506	8.31437434416967	-7.24945155290695	1.48770385007688e-06	5.01891770861937e-05	5.37485285057439	PARVB	down
CD9	1.358929467421	11.2399176590197	7.24387820298886	1.50254221573146e-06	5.05549509872839e-05	5.36484460079341	CD9	up
NAP1L3	1.73570139844002	7.63772721208094	7.24220006417689	1.50704021431804e-06	5.0571792443866e-05	5.36183025760066	NAP1L3	up
CSRP1	0.658542304861987	10.5489425831827	7.23418894057655	1.52870709224631e-06	5.11631572063704e-05	5.34743489727732	CSRP1	up
SLC35G2	0.585103468125327	8.30884931528911	7.22902738136398	1.54283883877893e-06	5.1499879022143e-05	5.33815521098611	SLC35G2	up
AFG3L2	-0.636100173919656	9.75395260536933	-7.22526075334159	1.55323732932382e-06	5.1710540666515e-05	5.3313810363278	AFG3L2	down
PTDSS1	-1.17594350757857	11.4571089530588	-7.22187746916302	1.56263980949327e-06	5.18135734217162e-05	5.325294597685	PTDSS1	down
MYO15B	0.790529234711771	8.58639419874385	7.21800539100519	1.57347354366509e-06	5.19739263731255e-05	5.3183268605803	MYO15B	up
RGS11	0.612768984693274	7.51732967010196	7.20972562992019	1.59690310917942e-06	5.24738213876074e-05	5.30342051536819	RGS11	up
ABCB1	-0.591111564498548	5.8771751468884	-7.20805320595155	1.60167961623767e-06	5.24944270078311e-05	5.30040842375181	ABCB1	down
EFHC2	-0.669284919522894	7.07556529602474	-7.19776931826489	1.63137997900364e-06	5.30640077604205e-05	5.28187816903533	EFHC2	down
SHC1	0.624183195488328	9.01436637832778	7.19144174426936	1.64993905934728e-06	5.32484159178634e-05	5.2704693108574	SHC1	up
LRRC20	-0.594299760784487	8.4157972416959	-7.18047842662487	1.6826177429982e-06	5.40274037225133e-05	5.2506887248702	LRRC20	down
CDH11	0.860328648099693	8.53262122821891	7.17337544253371	1.70414929678056e-06	5.45053116428941e-05	5.23786414573634	CDH11	up
TSFM	-0.558269031140673	7.41348120616844	-7.17273054624002	1.70611836302158e-06	5.45053116428941e-05	5.23669942191731	TSFM	down
KLHL7	-1.17846867041056	7.33598106494852	-7.16838975296653	1.71943397862176e-06	5.47923407142163e-05	5.22885815337248	KLHL7	down
SHB	0.560510156788881	8.43025365674926	7.16320796696816	1.73547131530396e-06	5.50261844859909e-05	5.21949424020096	SHB	up
STARD7	-0.59725386811056	11.6383382391374	-7.15258975906633	1.76882295892914e-06	5.58639766635864e-05	5.20029448837898	STARD7	down
NDUFA7	-0.670161844845802	9.72842198910993	-7.1519901912573	1.77072600127248e-06	5.58639766635864e-05	5.19920988286693	NDUFA7	down
ANXA1	0.680965817841868	10.3751516740461	7.13750008874915	1.81737267646127e-06	5.71929893778895e-05	5.17298224228088	ANXA1	up
KPNA3	-0.544669036776662	9.63192928603755	-7.13429089320229	1.82787586425047e-06	5.73807879866815e-05	5.16716948743521	KPNA3	down
HPR	-1.80612601735212	8.06584973420704	-7.12838481151972	1.84737117105299e-06	5.77064016913369e-05	5.15646813406589	HPR	down
EFEMP1	1.47092376799557	10.2058040224398	7.12565710175019	1.85644804875395e-06	5.78471041004585e-05	5.15152408589328	EFEMP1	up
SNRPE	-0.506575816421563	8.48896693014852	-7.10067002348389	1.94179094369962e-06	6.02229174345052e-05	5.10618570004766	SNRPE	down
ETNPPL	-1.91847248089656	6.85172600983119	-7.09136526855377	1.97460687554953e-06	6.10776322312398e-05	5.08928006507024	ETNPPL	down
TNFRSF13B	-0.51152125499868	8.16386420830844	-7.08506675306955	1.99714791977616e-06	6.16241910563128e-05	5.07782950892508	TNFRSF13B	down
HDDC2	-0.582266529740215	8.6878067306324	-7.08016335225631	2.01488163381494e-06	6.19395879751875e-05	5.06891138193506	HDDC2	down
MCUR1	-0.650886955169264	9.29120758713027	-7.07914595902802	2.01858165763622e-06	6.19395879751875e-05	5.0670605611371	MCUR1	down
GAS1	0.80443316297406	7.66144472759544	7.07685109611194	2.02695355479627e-06	6.19395879751875e-05	5.06288526002121	GAS1	up
IGFBP2	2.05826018794576	10.9082359086325	7.06692551024317	2.06358178738583e-06	6.27557047889859e-05	5.04481801221945	IGFBP2	up
DAPK1	0.768159039151661	7.84850292577667	7.06055683655281	2.08744654888729e-06	6.32925700065422e-05	5.03321801820254	DAPK1	up
IFT20	0.660530386544353	8.8896051017491	7.05955113020394	2.09124134556435e-06	6.32925700065422e-05	5.03138568935856	IFT20	up
CHRDL1	1.231019728909	8.38803743994789	7.05134002908681	2.12249411897975e-06	6.40851386616059e-05	5.01642030482263	CHRDL1	up
CES2	-0.75617683616302	9.82490948723178	-7.04545047283916	2.1452100531314e-06	6.46167913861081e-05	5.00568028861906	CES2	down
MPC2	-0.627883782998927	10.6884962984941	-7.04320266008784	2.15394646877035e-06	6.465992188356e-05	5.00157996099227	MPC2	down
OGDH	-0.702151621881107	10.6864752128393	-7.031953727043	2.19822702389416e-06	6.57441373032744e-05	4.98104965871273	OGDH	down
SDC2	0.546783564146443	9.01700617366763	7.02622900627477	2.2211249480944e-06	6.62722917885431e-05	4.97059471151017	SDC2	up
RASL12	0.602930065037125	8.66030147537698	7.02472749164749	2.2271717796447e-06	6.62963533747884e-05	4.96785176240421	RASL12	up
GMPR	-0.854275447194295	9.3059113489827	-6.99784045761277	2.3384011228447e-06	6.92812941571622e-05	4.91868125450951	GMPR	down
DCXR	-0.609529106421899	9.93344068744319	-6.98372581534844	2.39909278760332e-06	7.08579250985009e-05	4.89282802802721	DCXR	down
NISCH	0.621558345504761	10.2295930163598	6.98287162751391	2.40281794856192e-06	7.08579250985009e-05	4.89126254867658	NISCH	up
HTRA1	0.798816898383334	10.8222453890178	6.97049069156301	2.45749335908199e-06	7.23017406645262e-05	4.8685603698435	HTRA1	up
EGR1	1.87209675344442	9.71547073231406	6.95457295653955	2.52969705911827e-06	7.37400863937908e-05	4.83934135760327	EGR1	up
SNRPG	-0.798850701590057	9.24693578908264	-6.94677579958849	2.56586792829701e-06	7.44689671632055e-05	4.82501571435067	SNRPG	down
MSRB2	-0.501266890265242	10.2056130025567	-6.93978538198564	2.59875410571821e-06	7.52095167386586e-05	4.81216503171692	MSRB2	down
FEM1C	-0.868541836691012	8.08748941286489	-6.93726952293058	2.61069699311973e-06	7.52344593620905e-05	4.80753837856428	FEM1C	down
PGM1	-0.645315083179444	11.8309700191315	-6.93286532318685	2.6317416623033e-06	7.56685540222705e-05	4.79943693716835	PGM1	down
FAM114A1	0.527084696390988	9.80462894842333	6.92823146812321	2.65407443016351e-06	7.61376317823097e-05	4.79091011072634	FAM114A1	up
PCP4	-0.533331717057753	7.44373927320461	-6.92381849404654	2.67552609524572e-06	7.64065025529427e-05	4.78278692975938	PCP4	down
CCL11	-1.11974964792829	7.97957920436527	-6.91856389321337	2.7013045441833e-06	7.66237753104551e-05	4.77311096079081	CCL11	down
IPO13	-0.568623357818117	9.18575396863259	-6.91191724837847	2.73428301535443e-06	7.73857146023466e-05	4.76086609408786	IPO13	down
LRRC49	-1.79791035942565	9.34342171186466	-6.89827850408061	2.80327291322972e-06	7.91318110116974e-05	4.73572053714443	LRRC49	down
CADM1	-0.585714516740229	8.93183539981363	-6.89726174197928	2.80848811510965e-06	7.91318110116974e-05	4.73384490241663	CADM1	down
CHIC2	0.658743809994107	7.98627585642574	6.89179486449922	2.83670259285977e-06	7.95723381425034e-05	4.72375759440049	CHIC2	up
USP11	0.688558231963059	10.0048164271107	6.87937671385235	2.90189409744227e-06	8.07838809473905e-05	4.70082844587062	USP11	up
RAB33A	1.03899362504122	6.56381627103193	6.87871043965815	2.90543560438405e-06	8.07838809473905e-05	4.69959761123308	RAB33A	up
NDUFS4	-0.614830389746201	10.2247406505665	-6.87528797175871	2.92369838024276e-06	8.11133951939719e-05	4.69327417010447	NDUFS4	down
MLPH	0.964091888227891	11.0993643483786	6.87375125109443	2.93193736432876e-06	8.11639816107727e-05	4.69043435062131	MLPH	up
CYC1	-0.583564446484981	11.7252245200856	-6.87130781222341	2.94508741975437e-06	8.12627319585999e-05	4.68591825796074	CYC1	down
DERA	-0.697963362159899	7.80634121658074	-6.86844659246691	2.96056393122061e-06	8.14219441171129e-05	4.68062893674976	DERA	down
FKBP11	0.586718702824991	6.52838626140556	6.86392847456203	2.98517526998227e-06	8.17434033345144e-05	4.67227429603462	FKBP11	up
COPS5	-0.513608792748322	10.6149148277211	-6.86152186048742	2.99837152278941e-06	8.19274257771249e-05	4.66782295735137	COPS5	down
GUSB	0.596892212362889	9.80389332540415	6.84407774676338	3.09585642550336e-06	8.40523658486346e-05	4.63553358633774	GUSB	up
ASB8	-0.71126959145033	8.75968834960578	-6.84403986908202	3.09607165326565e-06	8.40523658486346e-05	4.63546342766742	ASB8	down
TLN2	-0.531206250230454	8.81443995289748	-6.83991772687853	3.11958769573802e-06	8.45094302757639e-05	4.62782701731955	TLN2	down
CSRP2	-0.914718018109765	7.95085180787714	-6.83653361078355	3.13903232582997e-06	8.48544828078524e-05	4.62155604634602	CSRP2	down
IRF3	0.598232892518322	8.568787582932	6.81490438622004	3.26632630445983e-06	8.77442715937059e-05	4.58143790061022	IRF3	up
FHOD3	-1.21247263647301	10.6568269881702	-6.81483521343888	3.26674191136159e-06	8.77442715937059e-05	4.58130949300812	FHOD3	down
GPX1	0.671348453803329	10.4670597721133	6.79133076391129	3.41119764837212e-06	9.06618938015875e-05	4.53763866386749	GPX1	up
PRDX4	0.725367599113875	10.3183113566881	6.78618185731414	3.44372023435806e-06	9.12544749240466e-05	4.52806176749827	PRDX4	up
AP1S2	-0.706682226637062	9.61652228525862	-6.78552061097795	3.44792024454148e-06	9.12544749240466e-05	4.52683158951511	AP1S2	down
EOGT	1.17145117847916	7.05907765150278	6.78164686864109	3.47263219813271e-06	9.15879738467254e-05	4.51962367793973	EOGT	up
TM9SF1	0.757223769380992	7.659222533776	6.7812771780886	3.47500019337825e-06	9.15879738467254e-05	4.51893568125447	TM9SF1	up
C9orf3	-0.636014498966334	10.026109919728	-6.77218313807086	3.53378255998326e-06	9.27507949509298e-05	4.50200559037511	C9orf3	down
SPON1	0.742330153190329	7.73652829646956	6.76963846607255	3.55041540426515e-06	9.29944208682369e-05	4.49726618267896	SPON1	up
SLC14A1	-0.855797562504117	5.96342331907837	-6.76283248402265	3.59530296593693e-06	9.39755740125375e-05	4.48458570886162	SLC14A1	down
MYH10	0.56393244903666	8.53328192020445	6.76066180372033	3.60974310046113e-06	9.41584741524406e-05	4.48054007283832	MYH10	up
FOXO4	-0.504198363291009	7.86142825336844	-6.75764223093764	3.62993075695461e-06	9.44598686786474e-05	4.47491120595071	FOXO4	down
MXRA8	0.516416057974203	9.83334970519582	6.7567034731166	3.63623081546924e-06	9.44598686786474e-05	4.47316098249784	MXRA8	up
CHN2	-0.554464214158563	7.39164230776341	-6.75521079422914	3.64627169740081e-06	9.45266050078232e-05	4.47037777294949	CHN2	down
LRRC17	1.28800891720999	8.38950915101445	6.75214258548506	3.66700143661806e-06	9.46759901523572e-05	4.46465589410544	LRRC17	up
MFHAS1	-0.752847930949453	6.9523633086137	-6.72622287318165	3.84709027954751e-06	9.89218274929992e-05	4.41626592710903	MFHAS1	down
EIF5B	-0.594051985779455	7.79530218485282	-6.72285351680877	3.87116700818618e-06	9.93390138348142e-05	4.40996872401494	EIF5B	down
HOMER2	-0.642980304922567	8.8401120504383	-6.70957744372911	3.9675705744809e-06	0.000101401485530824	4.38514080530453	HOMER2	down
KRT18	1.26353649177307	8.39665865172564	6.70420643377054	4.00727806822732e-06	0.00010179934707057	4.37508935459072	KRT18	up
MTIF2	-0.730851474714001	9.3482777013229	-6.70236478588002	4.02098817953164e-06	0.000101942928776062	4.37164191900984	MTIF2	down
LPCAT4	-0.526090960465832	7.56470308786239	-6.69956831566064	4.04189976995177e-06	0.00010226814797932	4.3664062181928	LPCAT4	down
AK1	-0.57126665534142	10.4748812530968	-6.6970434376113	4.06087756810456e-06	0.000102543237752676	4.36167806949226	AK1	down
ZDHHC13	0.655134669041218	8.16887319010193	6.6927916989368	4.09304463919555e-06	0.000103149616992954	4.35371414950512	ZDHHC13	up
NLGN1	-0.807843378762231	5.28224224290519	-6.68652751125091	4.14092061185335e-06	0.000103942037024914	4.34197612297615	NLGN1	down
GRIN2C	0.562812601984777	7.0180216545763	6.67662486497361	4.21779569191358e-06	0.000105245233330175	4.32340907986414	GRIN2C	up
VWA8	-0.535798245203564	8.35512582474985	-6.67364836126514	4.24119140530592e-06	0.00010562069383568	4.31782558927689	VWA8	down
ROBO1	0.612026954466246	7.27964861936084	6.65045683238964	4.42816444476565e-06	0.000109844526256334	4.2742793553923	ROBO1	up
ANGPTL2	0.91322308221133	9.43656826156867	6.64892047399353	4.4408494859313e-06	0.000109943614181051	4.27139192268825	ANGPTL2	up
ANKRD28	-0.596525749447521	9.18480865303699	-6.63656494803689	4.54424707230417e-06	0.00011162964992567	4.24815899472637	ANKRD28	down
CMC2	-0.650000047464452	10.3397790659615	-6.62130139803697	4.67544526630636e-06	0.000114187370780003	4.21942858435085	CMC2	down
CD63	0.510452042964447	13.0692215876874	6.60817016126408	4.79146417456468e-06	0.00011657079475465	4.19468587951446	CD63	up
AKT3	0.503615479033995	7.64552354503378	6.59489805027553	4.91177101863397e-06	0.000119039875779192	4.16965338249422	AKT3	up
TJP2	-0.938906193273912	9.80759255456186	-6.5841551065461	5.01144880552438e-06	0.000121014591329512	4.14937322732984	TJP2	down
HEG1	0.69058687690112	10.5152409385963	6.57858119801856	5.06399191023202e-06	0.000122027736488277	4.13884468475191	HEG1	up
RAB11FIP1	1.13235941091021	7.52655520391363	6.55643853580774	5.27844145767269e-06	0.000126405921966379	4.09697689766556	RAB11FIP1	up
PKIA	-0.808131839289581	10.8520204182881	-6.55571076002555	5.28564798989918e-06	0.000126405921966379	4.09559965090491	PKIA	down
RPL10A	0.518278613943334	11.6045305506333	6.55470251810075	5.29564862773448e-06	0.000126406133565036	4.09369152724469	RPL10A	up
ECI2	-0.510939355229659	10.7326484050513	-6.54292148982297	5.41397075413948e-06	0.000128987088532238	4.07138519226925	ECI2	down
ACAT1	-0.713831771813902	12.2664162705174	-6.53887287318983	5.4552641007817e-06	0.000129726590486822	4.06371505668264	ACAT1	down
AIFM1	-0.660053606416335	9.81151969314844	-6.53096528588533	5.53686277718825e-06	0.000131370882247995	4.04872752703139	AIFM1	down
KIAA1598	0.623180766466599	6.11352144060507	6.53016624514357	5.54517833534341e-06	0.000131370882247995	4.04721259544976	KIAA1598	up
LSM14B	-0.534936087037003	7.73610717934933	-6.48882554889071	5.99359947485123e-06	0.000140677229974662	3.9687127726799	LSM14B	down
MRPL13	-0.693608748398894	7.86894547842296	-6.46635579462141	6.25296899230243e-06	0.000144873862401695	3.92594707146502	MRPL13	down
PABPC1	0.535447275554418	11.779920108203	6.45861242360885	6.34502864257015e-06	0.000146479849191889	3.91119332586904	PABPC1	up
CD36	-0.697889347119787	9.57098945761748	-6.45356653663983	6.4057746608033e-06	0.000147344464061496	3.90157475680271	CD36	down
SPARC	0.860530436917204	11.2327178668615	6.45071539430737	6.44036543898253e-06	0.00014787125801918	3.89613830301158	SPARC	up
LDB3	-0.505398622104092	10.6075217824651	-6.44697221545763	6.48607329231436e-06	0.000148382121557087	3.88899924769386	LDB3	down
DET1	-0.541965815980841	8.76895552704278	-6.43693247221787	6.61033890070449e-06	0.000150679995374437	3.86984175547252	DET1	down
CTSK	0.60932875495455	9.2348511316297	6.42144627408277	6.80688521073368e-06	0.000154603060684007	3.84026434752644	CTSK	up
MTUS2	-1.23595247711257	9.29791461432828	-6.41747636664332	6.85824042881872e-06	0.000155490321980261	3.832676833198	MTUS2	down
PNMAL1	1.38505402924015	8.57514198905677	6.41205240680569	6.92905638459876e-06	0.000156814834206724	3.82230675232602	PNMAL1	up
MGP	1.06905683737776	12.4743392457518	6.39182895767233	7.19985749420409e-06	0.000161213092317126	3.78360590943463	MGP	up
LOXL1	1.05767037107276	9.44372366487185	6.37887635393034	7.37904875180025e-06	0.000164933473072482	3.75878955380008	LOXL1	up
TAX1BP1	-0.512487162363342	9.07600485909667	-6.37280005577818	7.46469940392272e-06	0.000166553636964773	3.74713984093833	TAX1BP1	down
GABBR1	0.729467331852877	9.85541484287192	6.36144586902337	7.62752258863677e-06	0.000169290856612007	3.72535761797314	GABBR1	up
KCTD9	-0.755029932764407	8.59438089282247	-6.36012969137738	7.64663397858943e-06	0.000169417804663984	3.72283148185396	KCTD9	down
PRKAR2B	0.815037765876102	9.76485830756852	6.35448725178551	7.72912909638443e-06	0.000170647839787713	3.71199927994469	PRKAR2B	up
RPS3	0.511500941805554	11.5921549844237	6.347053092577	7.83923213542734e-06	0.000172777222552772	3.69772074286223	RPS3	up
SLC5A1	-1.02307067156451	8.985958701167	-6.34207870874785	7.91381255449962e-06	0.000173815351782942	3.68816239858876	SLC5A1	down
FBLN5	0.897073058409346	11.0534647765891	6.33823171416975	7.97199472854891e-06	0.000174789783900992	3.68076803182275	FBLN5	up
OLFML3	0.692267790637509	9.78668201451982	6.33670699322162	7.99517733895798e-06	0.000174994789818611	3.67783678375237	OLFML3	up
TKTL1	-0.721705632531009	8.26114750985711	-6.3264175652674	8.15346262278326e-06	0.000177843889035916	3.65804725800247	TKTL1	down
ADAM10	0.603762454915662	7.88314618283445	6.32454686307056	8.18258767870851e-06	0.000177993798966967	3.65444780975866	ADAM10	up
THBS3	0.569495600974694	8.75073036712599	6.31206702950855	8.37966892247747e-06	0.000181215712031218	3.6304229628463	THBS3	up
FBLN2	1.21714740464821	9.37544904662592	6.3050036810286	8.49338906343486e-06	0.000183049173835629	3.6168159605719	FBLN2	up
RTN3	0.540322129498328	9.98215570077222	6.30325730830616	8.52175176972572e-06	0.00018334809802517	3.61345066018356	RTN3	up
ENG	1.14580336226096	10.0889356561714	6.29854862026693	8.59871580655036e-06	0.000184689904361067	3.60437484348034	ENG	up
FAM155B	0.835534427175112	10.3143379882101	6.29660532031785	8.63068910850233e-06	0.000184749319647484	3.6006283282278	FAM155B	up
TRDN	1.13853312342122	7.01765543821259	6.28979330928227	8.74374489383259e-06	0.000185590454392889	3.58749130424996	TRDN	up
CDK9	0.596546760543219	7.95884199280693	6.2896374972858	8.74634872825509e-06	0.000185590454392889	3.58719074568269	CDK9	up
PDSS2	-0.682771772492228	7.29242294905685	-6.26989518256894	9.08286459014471e-06	0.00019183191974945	3.54908151206784	PDSS2	down
SPRY4	0.896510053196868	9.75449760577125	6.26427087265576	9.18117034894215e-06	0.000193262872020744	3.53821504909995	SPRY4	up
PPFIBP1	-0.539245371525961	7.07764641812143	-6.26087846519024	9.24099814605734e-06	0.000193877060606586	3.53165866705354	PPFIBP1	down
TIMP3	0.781930839196955	10.5508660117322	6.25602772163725	9.32724802568483e-06	0.000195362607239965	3.52228110463232	TIMP3	up
LPHN3	-0.519512281272675	6.71614632133689	-6.24907417464014	9.45234587264641e-06	0.00019765558286752	3.50883280211718	LPHN3	down
MCCC1	-0.632148805222648	9.89088671997047	-6.23998797784768	9.61843815550902e-06	0.000200465998526103	3.49125005516486	MCCC1	down
ZNF330	-0.607853218734451	9.27822245625148	-6.23388741093598	9.73164969978399e-06	0.000202159442285661	3.47943855557095	ZNF330	down
SMPX	-0.554934774925574	12.7821565092363	-6.23087478447079	9.78806535983098e-06	0.000202665818113293	3.47360386061771	SMPX	down
THBS2	1.04209145489658	10.1942726064877	6.22837987935117	9.83504259382628e-06	0.000203003730393819	3.4687709333298	THBS2	up
FKBP3	-0.759756373147452	8.72442225935593	-6.22761792250349	9.84943622980727e-06	0.000203003730393819	3.46729476501726	FKBP3	down
ACTN1	0.870538130881521	10.2954004553337	6.22279902136173	9.94097422895996e-06	0.000204493113773289	3.45795710799746	ACTN1	up
SFRP4	0.648810301907608	7.15528400271174	6.21829028466088	1.00274191834412e-05	0.000205936493652134	3.44921762487683	SFRP4	up
HOOK2	-0.957631097965347	8.94877403344045	-6.19944023886476	1.03973524569477e-05	0.000212499040279233	3.41265008456031	HOOK2	down
RAI14	0.794387202231658	7.77151084780445	6.19118633179348	1.0563762541829e-05	0.00021316044458757	3.39662312831617	RAI14	up
HEPH	0.761959114924657	7.13733887651333	6.18377347486409	1.07155688256157e-05	0.000215765933285304	3.38222146929106	HEPH	up
QRSL1	-0.704435222282992	7.93434783813801	-6.18318335403312	1.07277505364364e-05	0.000215765933285304	3.38107466848273	QRSL1	down
RPL27A	-0.584749137156447	6.5104352725577	-6.17253509492399	1.09500430492161e-05	0.000219887293040687	3.36037353217204	RPL27A	down
ANO1	0.777495114376663	6.66332730513333	6.16765698755951	1.10534673419188e-05	0.00022109279470074	3.35088498970274	ANO1	up
DUSP1	1.11033658322577	9.59763376853051	6.16277826924157	1.11579174337751e-05	0.000222297344023132	3.34139206873901	DUSP1	up
PPIB	0.768444283488137	9.61629930713654	6.15184230059694	1.13957819322741e-05	0.000225968710384326	3.32010147971289	PPIB	up
DAP	0.560717530586802	9.17925958822073	6.14593952322719	1.15263487157965e-05	0.000227488046183373	3.30860306253216	DAP	up
TMEM5	-0.525204424411871	7.9493312345012	-6.14509510178151	1.15451532799891e-05	0.000227504258793056	3.30695777628256	TMEM5	down
MPPED2	-0.613057839344113	6.30222230426304	-6.14386143214856	1.15726832399377e-05	0.000227692092796971	3.30455390038075	MPPED2	down
PFKFB2	-0.722886299032455	8.69985109810393	-6.13957618357497	1.1668840355993e-05	0.00022851780084159	3.29620226805852	PFKFB2	down
PREPL	0.506632936272553	10.0494302502262	6.13594183041729	1.17510406165532e-05	0.000229771893106669	3.28911726035927	PREPL	up
PDIA3	0.574920874914664	10.2603265605176	6.13217055894014	1.18369721246816e-05	0.000230738881894217	3.28176347214992	PDIA3	up
ADSS	0.504656705710853	8.01349629663768	6.12899717599051	1.19097845746922e-05	0.00023180105331451	3.27557406573608	ADSS	up
ELN	1.09341615918289	9.03963222640793	6.12508530739033	1.2000180413213e-05	0.00023320166268442	3.26794245894748	ELN	up
COL6A2	0.789648961963325	9.58677724227111	6.12402328778123	1.20248441388258e-05	0.000233322550920682	3.26587022835733	COL6A2	up
ALDH1L1	-0.550721563819121	7.38507308764993	-6.10911590440998	1.23766403172272e-05	0.000239048666646169	3.23676683161367	ALDH1L1	down
COL3A1	1.80444656598554	10.9512133490003	6.10670730189393	1.24344732619187e-05	0.000239799575055692	3.23206178728419	COL3A1	up
TIMP1	1.24620177114643	11.6023196423556	6.10370162196485	1.25070354743052e-05	0.000240831820069156	3.22618930981671	TIMP1	up
RAB9A	-0.573514857564083	9.15156294875803	-6.09906239175035	1.26198964776382e-05	0.000242635729997873	3.21712285507793	RAB9A	down
NFE2L2	0.563451962418863	10.099359930237	6.07661350899623	1.31811148496191e-05	0.00025151475710789	3.17321060117462	NFE2L2	up
DYNLL1	0.687756804295553	11.1209135115437	6.07219462285572	1.32945976999052e-05	0.000252917226318046	3.16455894894419	DYNLL1	up
ACSL3	-0.743051449321117	8.92985143779037	-6.07047186552033	1.33391140906149e-05	0.000253383081622177	3.16118529502645	ACSL3	down
GPN3	-0.563551370976338	8.45905011492267	-6.04416335107718	1.40384421189628e-05	0.000263501975143915	3.10961691733056	GPN3	down
RNASE4	0.963358191279202	8.68188404585737	6.03785192067836	1.42117891625126e-05	0.000265795569133592	3.09723204238214	RNASE4	up
CRYBB3	-0.500328360145669	7.68958093652956	-6.03742241098971	1.42236661373363e-05	0.000265795569133592	3.09638902781748	CRYBB3	down
DVL1	-0.633297371075004	8.92354032872889	-6.03474135364459	1.42980364640683e-05	0.000265915463352164	3.09112626811476	DVL1	down
GAS2	-1.09826616037345	6.81839861573337	-6.03338824606503	1.4335723306934e-05	0.000265915463352164	3.08846983719662	GAS2	down
LOC728392	0.601228151080101	7.88536001355374	6.00657660145682	1.5104072233742e-05	0.000276929880911695	3.03578337317565	LOC728392	up
PAIP2B	-0.8225699724207	9.86584451130356	-6.00494054755845	1.51523154485183e-05	0.000277412362864263	3.03256537566781	PAIP2B	down
SV2B	-0.916463140564526	8.09180749325698	-6.00057465596947	1.5281837163379e-05	0.000279271033452395	3.02397627135697	SV2B	down
NDUFA9	-0.56884170913581	10.8669967844039	-6.00003298735296	1.52979864186634e-05	0.000279271033452395	3.02291046190631	NDUFA9	down
FAM96B	-0.502363215670568	10.0620270558107	-5.99356802786912	1.54921012939958e-05	0.000281841034956251	3.01018677610905	FAM96B	down
PDZRN3	-0.981477612989003	8.989509694298	-5.99312153986859	1.55056011642993e-05	0.000281841034956251	3.00930784119106	PDZRN3	down
POLB	-0.664764719546417	9.59751093127706	-5.99147359150456	1.55555335037899e-05	0.000282342976121156	3.00606354310097	POLB	down
KIF1C	-0.781676498642225	8.80332452906741	-5.98111667362157	1.58731781484675e-05	0.000287284086918831	2.98566586328732	KIF1C	down
TPD52L1	-1.23344449752145	8.77645957727237	-5.963762563622	1.64205571495994e-05	0.00029592089529855	2.95145600851853	TPD52L1	down
TSC22D3	0.756257514970104	8.80532084141696	5.94604092379285	1.6999715177695e-05	0.00030462237494762	2.91648117834986	TSC22D3	up
TOR1AIP1	0.539582038266106	8.69245069081052	5.93889736299378	1.72391124976206e-05	0.000308039565264687	2.90237135039943	TOR1AIP1	up
GCHFR	-0.504480115639561	7.87410409040208	-5.93601588163913	1.73366623651897e-05	0.0003089100219465	2.89667802883831	GCHFR	down
WBP1L	0.601414329215247	9.18202736067128	5.92980512398984	1.75488686351955e-05	0.000310128000842864	2.88440295961868	WBP1L	up
CDC42EP3	-0.739255669535114	9.23952917620504	-5.92852874581401	1.75928111808007e-05	0.000310413743721492	2.88187968072241	CDC42EP3	down
AVEN	-0.536409812006223	8.89307897077141	-5.91063820305758	1.82208584889636e-05	0.000320852087045233	2.84648959895449	AVEN	down
ZNF512B	0.539507411212333	6.62531547125867	5.91023906866615	1.82351316564321e-05	0.000320852087045233	2.8456995819299	ZNF512B	up
DLAT	-0.509330912628608	9.78934160800872	-5.89893693748591	1.86441362960091e-05	0.000326065651655769	2.82332045537683	DLAT	down
RBM3	0.630939345007327	7.46772613683667	5.89849539973066	1.86603060468561e-05	0.000326065651655769	2.82244584114986	RBM3	up
DLEU1	-0.577343678473786	9.20497120255193	-5.89725155449567	1.87059354837314e-05	0.000326412123868533	2.8199818518101	DLEU1	down
FDX1	-0.563287831447894	9.11408394232252	-5.89523994462993	1.87799741047282e-05	0.000327252689254706	2.81599654129958	FDX1	down
SGCE	0.60710367280555	9.05141741908815	5.86178801530019	2.00566170476541e-05	0.000346400638711076	2.74964691594694	SGCE	up
PPA1	-0.664870136899436	11.153465550457	-5.85478137078038	2.03351957757575e-05	0.000350014369740283	2.73573155916143	PPA1	down
TMEM176B	1.11832333922557	10.5915196641315	5.85202134889772	2.04460276431725e-05	0.000351443880045891	2.73024837082581	TMEM176B	up
SYNPO	0.847045763365097	10.0670382551461	5.84913298493768	2.05626821688343e-05	0.000352491181731602	2.72450917105618	SYNPO	up
TCF7L1	0.57418041911183	8.91103980079567	5.83512092000036	2.11384422026863e-05	0.000359999931775574	2.69665200622909	TCF7L1	up
LOC399491	0.557119802158329	11.7221369131178	5.83501185171553	2.11429886419454e-05	0.000359999931775574	2.69643507125061	LOC399491	up
SELENBP1	-0.907795008653441	8.92520244466359	-5.83294076179497	2.12295127560564e-05	0.000360987319726975	2.69231542120889	SELENBP1	down
RWDD2A	0.530068080699373	6.25037577463159	5.83138681001332	2.12946726285645e-05	0.00036112453542087	2.68922406377073	RWDD2A	up
CXCR4	1.35699165825962	8.07811986629531	5.82734763852268	2.14650108803729e-05	0.000362909409997556	2.68118729345343	CXCR4	up
PXN	0.508692493620879	8.30749255385748	5.82685266875289	2.14859811942273e-05	0.000362909409997556	2.68020230578113	PXN	up
COLEC11	1.3440415285642	9.91885821450614	5.81666789621158	2.19222110405066e-05	0.000368977898826502	2.65992775124116	COLEC11	up
GSN	0.91617412010164	11.2524112657433	5.81596879352171	2.195248844967e-05	0.000368977898826502	2.65853558376077	GSN	up
ADAMTSL3	0.958795474676283	8.53516822257641	5.81524324691758	2.19839568236904e-05	0.000368977898826502	2.65709069135293	ADAMTSL3	up
ANXA3	-0.959206523548009	7.25397852305467	-5.79134473542262	2.30469707424058e-05	0.000384146543955435	2.60946069709602	ANXA3	down
ARL6IP1	0.66522664551416	8.85129708466805	5.78924972358249	2.31426550920994e-05	0.000385233854697564	2.60528187803947	ARL6IP1	up
PDE4B	0.736829168872991	7.58033205199156	5.78793118357296	2.32030864528143e-05	0.000385732255866694	2.60265156631347	PDE4B	up
C6orf48	0.561427567722772	9.9978937035963	5.78115661044327	2.35161601066615e-05	0.000388610178908999	2.58913374328502	C6orf48	up
GUCY1B3	-0.628113850476898	8.0236230686203	-5.78086375471398	2.35297918776613e-05	0.000388610178908999	2.58854925565962	GUCY1B3	down
KLHL41	-1.17951312198045	9.81518042896303	-5.77384362893992	2.38590181558911e-05	0.000391832157328167	2.57453511403302	KLHL41	down
SLC6A6	0.693159465836551	7.20506343543881	5.77340512421945	2.38797402023569e-05	0.000391832157328167	2.5736595300552	SLC6A6	up
RPS6KA3	-0.515140866204232	8.04852068565541	-5.76492688620432	2.42840652700179e-05	0.000396409948039995	2.55672587088172	RPS6KA3	down
CAPN3	0.958902527899313	7.47067721559843	5.75911402649368	2.4565360667989e-05	0.000399969598212006	2.54511058818129	CAPN3	up
SH3YL1	0.888107740519773	8.69844008100896	5.75653694542488	2.46911455037905e-05	0.000401500876309066	2.53995969951155	SH3YL1	up
PUS7	0.518419088403887	7.71152868561393	5.75219749240511	2.49044555901063e-05	0.000404449637574371	2.53128442837629	PUS7	up
F13A1	-1.31200977401923	9.64256794488275	-5.74923333898054	2.50512549963914e-05	0.000406312085845318	2.52535725142666	F13A1	down
RASL11B	1.18012567841755	9.02973024794926	5.74226227981921	2.54000296309732e-05	0.000411441453087634	2.51141346656098	RASL11B	up
RABAC1	0.583866038157343	9.72275845972144	5.73727011506889	2.56528757799002e-05	0.000415005794746186	2.50142421935862	RABAC1	up
TNNI3	-0.602377551273356	13.5444688560067	-5.73097436321621	2.59754580682933e-05	0.000418863686291913	2.48882208836261	TNNI3	down
TNS3	0.536221478985993	10.7131127878369	5.72677456748873	2.61929746906922e-05	0.000420372171226404	2.48041266596609	TNS3	up
NBEAL2	0.515197087819217	6.78850923343282	5.7253866078919	2.62652730369425e-05	0.000420372171226404	2.47763301587727	NBEAL2	up
HMGB2	0.738364798460324	8.607498177668	5.70360659040109	2.74271729628803e-05	0.000435359052890086	2.43398314611725	HMGB2	up
ZBTB43	-0.616635425031062	8.03095822217374	-5.70172037152431	2.75302629829864e-05	0.000436447815786667	2.43020016585334	ZBTB43	down
EPN3	-0.77088948909556	7.13357372057741	-5.69921076565683	2.76680444481144e-05	0.000438083141818643	2.42516624607935	EPN3	down
SETBP1	0.558349169325714	8.2841824692842	5.69716990372259	2.77806159566306e-05	0.000439315715584167	2.42107198811834	SETBP1	up
C12orf5	-0.639777728953497	6.71692685950561	-5.69043878273548	2.81552601341399e-05	0.000443163998744741	2.40756476535184	C12orf5	down
APOE	1.25396666259344	8.6913670819123	5.68929313611862	2.82195427804364e-05	0.000443485013310933	2.40526526028713	APOE	up
C2CD2	0.620711788501329	8.33027460985511	5.68850783959656	2.82636935697812e-05	0.000443627775870102	2.40368894498182	C2CD2	up
SCN1B	0.524053178549764	9.07078541549096	5.67978087151662	2.87591667363116e-05	0.000449730801459924	2.38616631061469	SCN1B	up
FAM107A	-0.893686044632021	9.03883143185643	-5.67132135268658	2.92480177275407e-05	0.000455628687950922	2.36917174907612	FAM107A	down
ETFDH	-0.774391722569677	9.023859391098	-5.67076643941515	2.92803828396253e-05	0.000455628687950922	2.36805666162121	ETFDH	down
ARGLU1	0.695332889684547	9.91747955032793	5.66003882368883	2.99133855945365e-05	0.000462068670520734	2.34649231428805	ARGLU1	up
RGS2	1.33758727546663	9.56116023829886	5.65206024378356	3.03933244195831e-05	0.000468338547176792	2.33044487601734	RGS2	up
CYP26B1	1.43633110138111	8.34343753841963	5.64745964853144	3.06736717794509e-05	0.000471136975158325	2.32118809835934	CYP26B1	up
GOLGA8A	0.562341848881102	7.70686759867919	5.63995047750339	3.11370062876528e-05	0.000475741867808086	2.30607348744548	GOLGA8A	up
ECHS1	-0.552823001495382	10.7098594418157	-5.62020429773357	3.23901810962598e-05	0.000490740336585369	2.26629529059895	ECHS1	down
CHSY1	0.684739776521111	8.65285733690074	5.61656560594042	3.26267286665377e-05	0.000493143063751934	2.25896008093091	CHSY1	up
TMEM30B	0.571516199423845	7.09016800314416	5.61393845116749	3.27986247865185e-05	0.000494559478157623	2.25366302591653	TMEM30B	up
ABLIM1	-0.642239852539884	10.9631096921645	-5.60572628984893	3.33420012930186e-05	0.000500961589498787	2.23709971434212	ABLIM1	down
FCGRT	0.538906342092265	9.60538513682462	5.57688876202766	3.53247993641276e-05	0.000523908601120256	2.17887234860244	FCGRT	up
NPEPL1	-0.52468396005686	8.21483421826543	-5.57092474808831	3.57498291595005e-05	0.000527269490062741	2.16681766556263	NPEPL1	down
OSBPL2	0.53410245943199	8.390403692166	5.55702643738613	3.67608930094739e-05	0.000538104381483414	2.13870943747264	OSBPL2	up
STAT3	-0.923730990735784	10.9861432689873	-5.55602457319614	3.68349058860672e-05	0.000538104381483414	2.13668235884314	STAT3	down
LARGE	-0.551987158413116	8.00160485857348	-5.55272232486112	3.7079949846051e-05	0.00054052653570479	2.13000005337332	LARGE	down
EFHC1	0.566407295879995	6.79597784320556	5.55233150632268	3.71090616480556e-05	0.00054052653570479	2.12920912202357	EFHC1	up
NEB	1.23094181813611	7.37173223340074	5.55206552623938	3.7128887797602e-05	0.00054052653570479	2.1286708260726	NEB	up
ASAP2	0.806605843242439	8.39175603416696	5.54885835946504	3.73688116504504e-05	0.000543305673958673	2.12217943554994	ASAP2	up
LTBP2	1.16377587346955	10.5886543654346	5.54307989627105	3.78051339571185e-05	0.000547222825733988	2.11048059652653	LTBP2	up
ENDOG	-0.703839644162562	8.73073465761163	-5.54209961524218	3.78796729470811e-05	0.000547675134232597	2.10849556769149	ENDOG	down
TSPYL2	0.74616612394777	10.4822732847852	5.54068963621068	3.79871513072243e-05	0.000548602113227962	2.10564021872288	TSPYL2	up
EVL	0.599323736623328	9.03303901492778	5.52717513786367	3.90334094495751e-05	0.000559877168873668	2.07826009446092	EVL	up
KDM3A	0.574275396007993	8.83046216206578	5.52178793895048	3.94587134017366e-05	0.000564697039870328	2.06733972877325	KDM3A	up
MACROD1	-0.732143609763114	8.87447470379631	-5.52010059610499	3.95929045206616e-05	0.000565977214791967	2.06391862209144	MACROD1	down
AZGP1	-2.30241144488014	7.41058944221144	-5.50906711977691	4.04820499532022e-05	0.000576419347075218	2.04153988689596	AZGP1	down
CLIC5	-0.84533873593112	9.92508016014703	-5.50370045510918	4.09219441823563e-05	0.000580369788709552	2.03064975137527	CLIC5	down
CRIP2	0.722831515864423	11.726222250803	5.49709441536043	4.14702006098708e-05	0.000585834833569514	2.01724003115776	CRIP2	up
NFIC	-0.625935662495337	8.25801736310645	-5.49684049835764	4.14914244627527e-05	0.000585834833569514	2.01672449876256	NFIC	down
PSIP1	0.510294782078105	8.08825070628274	5.47866193794114	4.30403585589953e-05	0.000603662501252604	1.97979672862758	PSIP1	up
ADAM23	-1.17018705566506	8.48299410626885	-5.47757576946527	4.31347730165735e-05	0.000604316736913257	1.97758908011471	ADAM23	down
WWP1	-0.668881459972119	8.17713945760393	-5.47607085735005	4.3265939304219e-05	0.000605483847497428	1.97453010492704	WWP1	down
GPR126	2.13250086906466	7.77563547257244	5.4731257385865	4.35238227582773e-05	0.000607748213813429	1.96854291981225	GPR126	up
SLCO4A1	-0.851934947681897	8.28346747197385	-5.46451189973608	4.42872054141015e-05	0.000616310904618985	1.95102593358382	SLCO4A1	down
EYA1	-0.697542114805785	7.48112628918059	-5.46388211828433	4.434355681401e-05	0.000616310904618985	1.9497448823563	EYA1	down
CD69	0.897286643580109	5.81377252930452	5.45944233367497	4.47429205001526e-05	0.000619981037510877	1.94071252861061	CD69	up
GPX7	0.532506230087442	7.47001724949052	5.45486266696627	4.51587507693496e-05	0.000625058376349061	1.93139321784024	GPX7	up
PKD2	0.773715429291441	8.86034476895674	5.45330943756526	4.53006852905993e-05	0.000626337671706417	1.9282319534781	PKD2	up
RPP14	-0.537000169257562	9.2395465673883	-5.44941729423465	4.56583726790293e-05	0.000629220122834859	1.9203091150153	RPP14	down
AUTS2	0.832931926868331	8.00243955648333	5.44572996701768	4.59999215863148e-05	0.000633237223056004	1.91280159549877	AUTS2	up
CYR61	1.62448837669	9.60220401303111	5.44252513319436	4.62989158586648e-05	0.00063421170230043	1.90627518205366	CYR61	up
PPIG	-0.51375988760762	7.40782386943581	-5.44070826671319	4.64693084832225e-05	0.000635549428779727	1.90257474166301	PPIG	down
VCAN	0.993079226651695	9.21814190333313	5.42712376409932	4.77639601997299e-05	0.000649046037042731	1.87489501571912	VCAN	up
FUBP3	1.0327395842021	7.65359382404919	5.42434297106562	4.80335289333273e-05	0.000650553634559143	1.86922628814592	FUBP3	up
MID1IP1	-0.915552263789156	9.99950009823945	-5.4236049064736	4.81053393508094e-05	0.000650553634559143	1.86772157417162	MID1IP1	down
EGR2	1.47619168917277	7.79848344628763	5.4113921549523	4.9309770492425e-05	0.000661524821314601	1.84281409392061	EGR2	up
NFIL3	-0.988285175480666	9.13794341961066	-5.41078511016641	4.93704417734619e-05	0.000661637138639901	1.84157560591727	NFIL3	down
LINC01140	0.66612733803955	8.56964875526482	5.40301668294965	5.01536812312664e-05	0.000670712707459568	1.82572284084001	LINC01140	up
ZFYVE16	0.950300129609362	8.01303566207513	5.39421358122143	5.10567233641984e-05	0.00068134874185704	1.80775041502761	ZFYVE16	up
NBL1	0.597553851786657	9.44924396159666	5.37733904219899	5.28348514228899e-05	0.000700643297013606	1.77327496973675	NBL1	up
HES1	0.534175562109216	7.70782854445304	5.37340761286772	5.32582004564555e-05	0.000705517794737821	1.76523830028892	HES1	up
CACNA2D2	0.721334616163776	8.43535939258141	5.36098192581581	5.46193432077969e-05	0.000719780532210249	1.73982624256308	CACNA2D2	up
SLC9A3R2	-0.639348005527676	7.75040148825378	-5.35769204959721	5.4985685248294e-05	0.000723101771388948	1.73309516466195	SLC9A3R2	down
DUSP6	0.991057151528774	8.27803689364363	5.35611513105581	5.5162177679746e-05	0.000723917748782642	1.72986836753393	DUSP6	up
ROGDI	-0.545727492046458	9.94796030731793	-5.34303040419334	5.66493301077812e-05	0.000740362267761921	1.7030828918489	ROGDI	down
LBH	-0.825591021945542	10.3442791374018	-5.33595253792487	5.74709037245846e-05	0.000749200775278707	1.68858605640476	LBH	down
IGFBP3	1.89380407406	11.04223169977	5.33296717322518	5.78211013688136e-05	0.000752566618741627	1.68246979971274	IGFBP3	up
OMD	0.88149714021377	7.84341073454496	5.33014858174347	5.81537509948192e-05	0.000755341995724289	1.67669432009459	OMD	up
LDB2	0.892261078411977	9.7652000458949	5.32744569258059	5.8474595158822e-05	0.000757894310404595	1.67115510291825	LDB2	up
FN1	1.05644879504967	10.7122327847531	5.32003371866746	5.93638056129575e-05	0.000762496491788893	1.65596112538081	FN1	up
RNF216	0.517368688601657	8.89833123021222	5.31678776731623	5.97575897472649e-05	0.000765175372360981	1.64930528204045	RNF216	up
CXADR	-1.01096768113431	9.41093054638891	-5.31300359010712	6.02200636469893e-05	0.000770317517894905	1.64154435102237	CXADR	down
DNAJB1	0.543241969384999	8.86025903160778	5.30902448314202	6.07103333052153e-05	0.00077345755652113	1.63338195681778	DNAJB1	up
ODC1	0.622588918987754	10.1806131136207	5.30873108663702	6.07466451238888e-05	0.00077345755652113	1.63278004047911	ODC1	up
TIE1	0.88435317687911	9.11057629436052	5.30634699355965	6.10425388006276e-05	0.000774572876997733	1.62788861736182	TIE1	up
AQP3	-0.615391086836338	7.73614637769444	-5.30250193491861	6.15228828116776e-05	0.00077949249239342	1.61999844224759	AQP3	down
LPCAT3	-0.650641183131498	7.58409208077856	-5.30215611318474	6.15662747339828e-05	0.00077949249239342	1.61928872703922	LPCAT3	down
SNHG17	0.652468470008439	7.01287813030563	5.30161126601153	6.16347032195282e-05	0.00077949249239342	1.61817053407279	SNHG17	up
MYO1D	0.990735055163732	6.87262177837138	5.29859059269181	6.20154975809021e-05	0.000782211425619136	1.61197060492191	MYO1D	up
VWF	0.962382440852178	11.944837356787	5.29341033331093	6.26741784949142e-05	0.000788374327388375	1.60133582654415	VWF	up
RCAN2	-0.726226728694455	11.1648895610693	-5.2865186688371	6.3561639464948e-05	0.000795865897709038	1.58718313451877	RCAN2	down
BZW2	-0.568648879575029	12.0535147997967	-5.28407323968036	6.38796429158879e-05	0.000797670045974881	1.58215998048509	BZW2	down
NTRK2	0.619817272639771	7.87384783325141	5.26662112676582	6.61971428947678e-05	0.000818631529581337	1.54629295460247	NTRK2	up
RBP4	0.874456595985436	6.88241496036919	5.26566178186051	6.63270158372303e-05	0.00081943659898125	1.54432039356762	RBP4	up
QSOX1	0.603184362927449	9.73304084686418	5.26060054239786	6.70165398867262e-05	0.000824558878172226	1.53391207858536	QSOX1	up
COL5A1	1.10504967602644	8.5733782404943	5.25743583728562	6.74514282982622e-05	0.000827670241902342	1.52740255254117	COL5A1	up
PDCD5	-0.648596744827152	7.64236577116857	-5.25458371426173	6.78458479074404e-05	0.000831703315772314	1.52153506783143	PDCD5	down
MN1	0.675840055527215	8.40446534621348	5.24309063514657	6.94594068585007e-05	0.000847860186177572	1.49788236417392	MN1	up
JUNB	1.55631753894831	9.74866981966602	5.2428125471909	6.94989339234956e-05	0.000847860186177572	1.49730988711674	JUNB	up
TRAF5	0.511128134486606	7.44942440279996	5.23947198985793	6.99755676844013e-05	0.000852031671583601	1.49043231482098	TRAF5	up
PTP4A3	-0.700963038398219	9.60796242289229	-5.21518118958693	7.35440080899661e-05	0.000891192764699388	1.44038687190659	PTP4A3	down
CISD1	-0.619379247680563	10.6993932401119	-5.21091605779596	7.41896272467108e-05	0.000898155956266161	1.43159320332921	CISD1	down
FZD6	0.576768218868422	8.06903803521308	5.19624284788015	7.64555624533548e-05	0.000921180305330849	1.40132615554893	FZD6	up
TCEA2	0.539993867501109	7.97864550560896	5.19260365197589	7.70284780998366e-05	0.000926318703841286	1.39381598187741	TCEA2	up
PODXL	-0.500022640120674	9.97038044092067	-5.19029467907924	7.73942631633885e-05	0.000928951445237218	1.38905026784537	PODXL	down
SNAP25	0.503154612987775	7.34382778501407	5.18962877507529	7.75000861766617e-05	0.000929339895944026	1.38767574159288	SNAP25	up
CUEDC1	-0.521137528432783	8.17235289498382	-5.16239363043754	8.19580384922758e-05	0.000975400888961224	1.33141931998909	CUEDC1	down
ZFP36L2	0.717667090501553	8.16936759880948	5.14955856502467	8.41494251253114e-05	0.00099222410629284	1.30488124319178	ZFP36L2	up
CCNL1	0.705485300067535	9.16038616619169	5.13105402880119	8.74152043087759e-05	0.00102019349604273	1.26659159699125	CCNL1	up
COQ2	-0.520645172773544	8.00516531024145	-5.12100124938875	8.92436431860993e-05	0.00103579938527279	1.24577598472531	COQ2	down
KLF11	0.602777914559994	8.90416944154556	5.10372954446146	9.24772944713881e-05	0.00106454072098046	1.20998920607915	KLF11	up
PLEKHA1	-0.710946421796676	8.62232980588	-5.09774878875864	9.36248551263081e-05	0.00107579295386278	1.1975902876308	PLEKHA1	down
CLK1	0.658155995670879	8.43470679661526	5.08754220272092	9.56171155743203e-05	0.00109373905811274	1.17642255097021	CLK1	up
RSBN1	0.542207840742106	6.89441039367607	5.08714840970454	9.56948473818649e-05	0.00109373905811274	1.17560564818027	RSBN1	up
SELP	0.562069402034998	8.80808301062111	5.0804171055777	9.70336305222579e-05	0.00110515918278479	1.16163957813664	SELP	up
NIPSNAP3B	-0.695807922796154	9.28303449144182	-5.08031475694421	9.70541342244805e-05	0.00110515918278479	1.16142719178491	NIPSNAP3B	down
SORT1	0.516679517500218	8.11134099401793	5.0756063642587	9.80021980974003e-05	0.00111294955846518	1.15165558280987	SORT1	up
HRC	-0.577898071993348	12.0686938599155	-5.07499810201925	9.81253666368166e-05	0.00111334889087208	1.15039306306147	HRC	down
KANK3	-0.510493922339007	7.96622138129289	-5.07291484403028	9.85484155682114e-05	0.00111514848421596	1.1460687449573	KANK3	down
PRUNE2	0.823471733977518	6.96291782084105	5.05902814168599	0.00010141662590018	0.00113743061548154	1.11723275597861	PRUNE2	up
GRB10	0.559873953167384	8.13892872476782	5.05674607603421	0.000101896102170906	0.00113977684569973	1.11249223191132	GRB10	up
LZTFL1	0.62839500473866	7.22401143455133	5.04458945548552	0.000104489756327024	0.00116262085074159	1.08723095427066	LZTFL1	up
ENO3	-0.893524656058487	11.3107169532944	-5.0438182768926	0.000104656556434179	0.00116283232728431	1.08562798162242	ENO3	down
LRRC16A	0.57511558767433	7.73840388004489	5.0435159232083	0.000104722027755852	0.00116283232728431	1.08499949350995	LRRC16A	up
CTC-425F1.4	-0.790317115091401	8.43741865533018	-5.03980760921235	0.000105528447396609	0.00116801433772047	1.07729049304165	CTC-425F1.4	down
EPS8	0.789343699719103	9.0339572066103	5.02758815178066	0.000108231078787539	0.00119479177813364	1.05187896019994	EPS8	up
FBN2	-0.54061994966034	6.52937075753067	-5.00957859157534	0.000112344353351723	0.00123053542359537	1.01440078599605	FBN2	down
COL1A1	1.06773124829676	8.75629989690341	4.98885528335725	0.00011727631956928	0.00127525875655149	0.971237975669718	COL1A1	up
TMED2	0.565142841331358	9.52510815795869	4.98861539519403	0.000117334692326767	0.00127525875655149	0.970738101493659	TMED2	up
RCOR3	0.508972195101883	8.42556307462215	4.97810890325387	0.00011992070198899	0.00129884275613627	0.948839719866991	RCOR3	up
PDLIM2	0.608073297002329	7.70942413231645	4.97222842561662	0.000121393512607399	0.00131148533560735	0.936578818141466	PDLIM2	up
ACSF2	0.548640613107331	8.60395296181267	4.97089230231303	0.000121730731431384	0.00131176787337175	0.933792539534125	ACSF2	up
PDE4DIP	-0.633797255685565	9.31570910889296	-4.96750572779509	0.000122589761987465	0.00131990049268376	0.926729638030034	PDE4DIP	down
ATP13A3	0.571630410379772	8.53418524473585	4.96596971591762	0.0001229814283262	0.00132176164984411	0.923525852681909	ATP13A3	up
MAPT	-0.660729548557589	7.84862295350828	-4.96581123243953	0.00012302191279609	0.00132176164984411	0.923195278633524	MAPT	down
STEAP3	-0.503744397545894	8.94938170934252	-4.96502608627565	0.000123222679211191	0.00132221383774451	0.921557541715011	STEAP3	down
GNG11	0.740103330325512	9.37710906048328	4.96324670453631	0.000123678920901049	0.00132598476976201	0.917845722400603	GNG11	up
DPY19L2P2	-0.798697771313893	7.14139214391963	-4.95589070903094	0.00012558347580497	0.00134435162876582	0.902497973281121	DPY19L2P2	down
TAGLN	1.08693748078209	10.7119290361977	4.94940936383444	0.000127286467681059	0.00135661423979197	0.88897109932007	TAGLN	up
GRB14	-0.767904913590166	6.08699942055545	-4.94476689644693	0.000128520816334571	0.00136631667852828	0.879279746276739	GRB14	down
ITM2A	0.512466829797663	10.5781447929029	4.94307265392995	0.000128974333119061	0.00136998680796746	0.875742463654097	ITM2A	up
AUH	-0.590672912703187	9.9539500842312	-4.93985270354775	0.000129840776856807	0.00137572501508833	0.869019067171947	AUH	down
LAMB2	0.759838622300325	10.347396308848	4.93362094388097	0.000131534631703699	0.00138832139795136	0.856004275232479	LAMB2	up
HOPX	-1.39721074105656	8.13270401573296	-4.93337715007072	0.00013160135548844	0.00138832139795136	0.855495051476288	HOPX	down
MYRIP	0.606412170207775	5.34730193439185	4.92884968527195	0.000132846794076644	0.00139820698158372	0.846037368743037	MYRIP	up
INPP4B	-0.766903506381559	5.97834249483785	-4.92370103914765	0.000134277789530552	0.00141092052770017	0.835279876316205	INPP4B	down
ARHGEF9	0.563867654814434	8.91651899951519	4.92308795065344	0.000134449237651612	0.00141154963114567	0.833998745033919	ARHGEF9	up
FABP5	-0.765271110895643	10.3863610671651	-4.91120715651534	0.000137816290855847	0.00144141317444861	0.809165745532097	FABP5	down
CDC7	-0.532331365237119	6.23052145426859	-4.89417471468821	0.000142794605780427	0.00148355540673088	0.773543556517367	CDC7	down
PRKAG2	0.567858831063774	7.8491418055243	4.89207523305047	0.000143420868644141	0.00148600934415809	0.769150909152315	PRKAG2	up
CDK2AP2	-0.687662477094788	8.54608876184215	-4.8885218997186	0.000144487220496064	0.00149460983360237	0.761715578356901	CDK2AP2	down
HSPB6	-1.13854010787835	11.4868080073656	-4.87757086670224	0.000147824946489306	0.00151848465798907	0.73879385039439	HSPB6	down
MYH7	-0.655927343222219	12.6319753506652	-4.87064876266292	0.000149975317278236	0.00153239470630407	0.72429989023118	MYH7	down
CHL1	1.16335962228389	6.95789578509993	4.86913349239298	0.000150450295655607	0.00153495700833798	0.721126579524096	CHL1	up
TMEM140	-0.575990172772485	8.5453902662339	-4.86134860316381	0.000152914939353154	0.00155633700543584	0.70482027183285	TMEM140	down
TMEM38B	-0.573526738162006	8.59411688813556	-4.86010767613737	0.000153311609498964	0.00155911991299951	0.702220546196587	TMEM38B	down
DSE	0.553860723544186	7.59127831827113	4.85546517064426	0.000154804977011629	0.00157051945803858	0.69249342350594	DSE	up
ANXA4	0.547618339388885	9.03606558569704	4.85236979157954	0.000155808938690549	0.0015781736456158	0.686006895396011	ANXA4	up
RBFOX1	-0.669967559476111	9.34157983541593	-4.85117250473284	0.000156199053676281	0.00158085938244691	0.683497705863524	RBFOX1	down
CRISPLD2	-0.751047302989006	9.86783043692177	-4.84928741309875	0.000156815304328023	0.00158582766990713	0.67954682355672	CRISPLD2	down
FLNA	0.556647112207774	9.45454650122407	4.84384623087822	0.000158608056776892	0.00159757207506725	0.668141242437141	FLNA	up
PLXND1	0.570451192413433	9.11604849411563	4.83999628676329	0.000159889185111882	0.00160536355623049	0.660069680281112	PLXND1	up
MKL2	0.645887401706656	9.24013212878222	4.83789368543987	0.000160593322586049	0.0016098780697592	0.655660980174728	MKL2	up
CCNG2	0.690340854224657	7.05698269422467	4.83497981102672	0.000161574393899719	0.0016145953058652	0.649550619290988	CCNG2	up
GCNT2	-0.531207027153896	6.42058677716852	-4.82898091911941	0.000163613506968489	0.00163368151275324	0.636968837180937	GCNT2	down
HIST2H2BE	-1.00232100377301	10.017299906218	-4.81035744729498	0.000170113195311202	0.00168396090288108	0.597890373993248	HIST2H2BE	down
CYP4B1	-1.65722801455389	6.15638947819685	-4.79382916918409	0.000176102648849842	0.00172436115371466	0.563185190913567	CYP4B1	down
CRIP1	1.03906710161444	9.1541581559513	4.79127806914553	0.000177046132069378	0.00172958348788394	0.55782661146314	CRIP1	up
LXN	0.736771344743776	8.37838807259674	4.78310213290473	0.000180104834548377	0.00175404639097114	0.540649650985869	LXN	up
MMD	0.769954649237107	8.77551052377918	4.78235286620297	0.000180387831254424	0.00175476367343337	0.539075243808287	MMD	up
TMEM259	0.556001802843883	7.56185000821881	4.78217283635275	0.000180455895908372	0.00175476367343337	0.538696947064592	TMEM259	up
NBPF1	0.67396377631442	10.8322467330052	4.77845119139072	0.000181868849737554	0.00176714502152826	0.530876091383881	NBPF1	up
CEBPA	0.584864126682945	8.47749029637263	4.77793563809639	0.000182065473673678	0.00176769785682709	0.529792596702059	CEBPA	up
GHR	0.575943655783329	8.65326803642944	4.77251423041876	0.000184146315869245	0.00178379405977169	0.518397641793491	GHR	up
LGMN	-0.570231419827774	8.68709303397826	-4.76967405713411	0.000185246115952954	0.00178896840680978	0.512427137099224	LGMN	down
KIFAP3	0.607314400342762	10.1833854458474	4.74476796848149	0.000195182731799925	0.00187278759236676	0.460044206573492	KIFAP3	up
TINAGL1	-0.509298037348119	8.96809153694126	-4.7435787912006	0.000195670570867107	0.00187475005477416	0.457541938314654	TINAGL1	down
LOC100129361	-0.512084074805559	9.58998326923296	-4.73936909563331	0.000197407556466511	0.00188341100818841	0.448683044231772	LOC100129361	down
TMEM135	0.812757177274995	7.43132045554444	4.73010441632166	0.000201285999420507	0.0019104324181848	0.429181797317004	TMEM135	up
BCL2L13	-0.576853764559402	9.14007106516485	-4.73007876015431	0.000201296847161516	0.0019104324181848	0.429127784782693	BCL2L13	down
GPR22	-0.68500367568012	8.74833051852193	-4.72887858927462	0.000201804961924372	0.00191159644334252	0.42660107614507	GPR22	down
RYR2	-0.58639318685721	11.509277073953	-4.72047919244087	0.000205397862544793	0.00193196160524474	0.408914947071878	RYR2	down
LAMB1	0.664498481078331	8.55329493261889	4.71912048521443	0.00020598516829303	0.00193604633289385	0.406053510760715	LAMB1	up
PLAT	0.882587155226792	8.51626799530801	4.70622349693326	0.000211646057056633	0.00197896102573796	0.378885802985727	PLAT	up
NPY1R	0.697050403368157	6.11981675061211	4.66403912099945	0.000231296347542673	0.00213742154328879	0.289941318227602	NPY1R	up
PLCE1	0.881840926784045	7.66506300506921	4.65113174343124	0.000237673526056467	0.00218042623505465	0.262701926523292	PLCE1	up
SCRG1	0.761229561066107	8.13660724938407	4.64870345200984	0.000238893183786099	0.0021866440139732	0.257576066246345	SCRG1	up
NRTN	0.58635963483222	5.60150181287926	4.6484067241833	0.000239042658392613	0.0021866440139732	0.256949678799641	NRTN	up
SLC35A1	0.50111512639155	8.87536750323393	4.63884749976502	0.000243909444345218	0.00222152511188722	0.236767171758199	SLC35A1	up
PACRG	-0.567636464066948	7.5329752063787	-4.63840449472545	0.000244137421943183	0.00222200181654907	0.235831702533538	PACRG	down
RMDN1	-0.567728475977891	9.18875206626985	-4.63183713918558	0.000247542697911854	0.00224652989331626	0.221962261687463	RMDN1	down
TSPAN13	-0.550599016139294	9.45434152965825	-4.61495279647373	0.000256521601533832	0.00230480177807656	0.186291686954639	TSPAN13	down
COL16A1	0.903296897352998	7.83670770171489	4.61297151428002	0.000257596774372065	0.0023096079323749	0.182104739009303	COL16A1	up
SLC38A1	-1.5742766285341	9.75147452934691	-4.61137246459599	0.000258467872866477	0.00231413804644997	0.178725361270599	SLC38A1	down
TMEM251	-0.591788885374863	8.27142082691943	-4.5893859304732	0.000270754392941597	0.00240036007365392	0.132243349879958	TMEM251	down
UCHL1	1.01092148717066	9.04549485442111	4.58054398173541	0.000275861825703582	0.00243710052861454	0.113541975627588	UCHL1	up
DCHS1	0.551926744759443	8.50261758932519	4.57298146697534	0.000280308065839084	0.00247120372190262	0.0975429007889916	DCHS1	up
GBE1	-0.552613558934452	10.4885589933526	-4.56482788313718	0.000285183678968325	0.00250024859502999	0.0802894980011155	GBE1	down
BMX	0.687858674283324	8.35058449567578	4.55849936542146	0.000289027450350545	0.00252266473194028	0.0668952865861829	BMX	up
DHRS11	0.629441275846658	8.08231510821834	4.54795951401667	0.00029554660566344	0.0025699997770072	0.0445825981986667	DHRS11	up
OGDHL	0.815238933274314	7.47729519874784	4.54758570743338	0.000295780545041695	0.0025699997770072	0.0437911364560524	OGDHL	up
PCSK1N	0.68081348788488	8.19019967502815	4.54312088181437	0.000298589390665937	0.00258552661280956	0.034337120755775	PCSK1N	up
HOMER1	-0.812190020074548	9.36361018389831	-4.54174423692193	0.000299460913421113	0.0025912996003355	0.0314219201669923	HOMER1	down
LOX	0.921810845766331	6.58880400641378	4.53788897372992	0.000301915405667123	0.00260718893999643	0.0232573850124442	LOX	up
PNMA1	0.51947537622166	9.03374394605778	4.53727929722933	0.000302305434382365	0.00260877629629693	0.0219661562599613	PNMA1	up
SNRNP25	-0.528364259787798	9.95037806829037	-4.53539664770299	0.000303513064578318	0.00261562927791574	0.0179787742733764	SNRNP25	down
PTGS2	1.23479277776	6.14985002644333	4.52185390839091	0.000312346107044904	0.00267262548405247	-0.0107101752858139	PTGS2	up
AGTR1	0.935046121938758	7.93159642680886	4.52104941202523	0.000312878990891912	0.00267448115795512	-0.0124147457350965	AGTR1	up
CPT2	-0.531871122974452	7.39885836405726	-4.51251946402274	0.000318586331518495	0.00271775838168609	-0.0304902490592953	CPT2	down
ATP6V0E2	-0.678054524693561	10.2719416114523	-4.50557899093167	0.000323308295056785	0.00274692628661073	-0.0452005093306687	ATP6V0E2	down
HTR2B	0.953514660490106	7.32785465318007	4.49721941950179	0.000329090440506215	0.00278483154705292	-0.062922006767038	HTR2B	up
NDUFS6	-0.507954238066061	10.5307080301152	-4.49595071590201	0.00032997713040894	0.00279046836684726	-0.0656118664161154	NDUFS6	down
IL33	0.803298706718215	7.20226591535015	4.48979310402988	0.000334315312044621	0.00281398736705024	-0.0786682316129124	IL33	up
SLC20A1	0.728245776943997	8.24944038984933	4.48493678653926	0.000337777606755846	0.00283621361273344	-0.0889667966133878	SLC20A1	up
TNC	0.977505382995775	7.00441661179941	4.48483208599547	0.000337852653101675	0.00283621361273344	-0.0891888437988069	TNC	up
GPC3	0.603003858608441	7.32355516279774	4.48358919019661	0.000338744822287458	0.00284110924750337	-0.0918248005383964	GPC3	up
SH3BGR	-0.608294518655999	10.0406588865604	-4.4708866173151	0.000348001517632087	0.00289072041993666	-0.118769252446162	SH3BGR	down
RND3	-0.620034103956222	9.52368295195318	-4.46271849512307	0.000354089384224918	0.00292401096594611	-0.136099678582884	RND3	down
ID1	0.579655755385282	10.7213875796813	4.45257182270574	0.000361803025689207	0.0029683333839132	-0.157632687434421	ID1	up
MS4A4A	-1.01872124560467	7.09542407530089	-4.44765989316121	0.000365598315888861	0.00298977653155138	-0.16805848692383	MS4A4A	down
ACTB	0.516356650836656	13.1226594274667	4.44723556174162	0.000365928076980472	0.00299054011749351	-0.168959205539559	ACTB	up
ECSIT	-0.537911330711783	9.03148329255837	-4.43830604150469	0.000372938070269348	0.00303421459518334	-0.187915717943373	ECSIT	down
FOSB	2.08717475453051	8.75423914911428	4.43660473339205	0.000374289065912786	0.00304118880723356	-0.191527866298372	FOSB	up
TYRP1	-0.76896833276469	9.93064151445021	-4.43254772906751	0.000377530816798543	0.00306190032149577	-0.20014208934829	TYRP1	down
MAB21L2	0.874509894322375	6.47432633915825	4.4323145822987	0.000377717977807097	0.00306190032149577	-0.200637152774025	MAB21L2	up
GATM	0.81393665053977	8.47049003429074	4.43042519954524	0.000379238183218419	0.00307153793591307	-0.204649159330842	GATM	up
CD200	0.517981800507161	7.34825545532211	4.41729661559468	0.00038997468269432	0.00313840312389685	-0.232531631516005	CD200	up
PRCP	0.541561059826654	10.82862643764	4.41209762217873	0.000394311332100479	0.00316524915127104	-0.243575440384088	PRCP	up
GPM6A	0.564196864065997	6.20127066134289	4.40146208832451	0.000403336082326088	0.00322541389222967	-0.266171453050289	GPM6A	up
TAGLN2	0.550944354577096	10.210722382095	4.38468967297856	0.000417996786232343	0.00333084904195072	-0.301815842012417	TAGLN2	up
NME3	0.56402448435655	8.28018353442437	4.38227488875294	0.000420151674771366	0.00334087921906509	-0.306948685437942	NME3	up
KIAA1462	0.64389316414211	6.59408240577363	4.38021039487681	0.000422002918992955	0.0033513866466917	-0.311337149903344	KIAA1462	up
UPP1	0.559881023891106	7.30022230504452	4.37815684214428	0.000423852571512729	0.00335983840488488	-0.315702534331942	UPP1	up
CCDC109B	1.16543287109077	8.2091037173563	4.36855896347553	0.000432607242926506	0.00340567158074875	-0.33610775304654	CCDC109B	up
PDP1	-0.530243961886226	9.06303506000918	-4.35810911714744	0.000442348022844657	0.0034651051622339	-0.358328530325197	PDP1	down
XK	-0.745369371511005	7.20725520662133	-4.33827502606485	0.000461453126832494	0.00357491947799013	-0.400515970812284	XK	down
SLBP	0.50801350229977	7.92922519481207	4.33308658994238	0.000466587666841298	0.00360668010759631	-0.411554330097632	SLBP	up
ZNF83	0.52026634853833	6.13055696787222	4.33032829531553	0.000469340874814557	0.00362492759907141	-0.41742298749328	ZNF83	up
AHSA2	0.562901563332219	6.9800486823937	4.30292740571508	0.000497602876132068	0.00379684800117418	-0.475736992379603	AHSA2	up
FLNC	-0.742425805613092	10.9557695226146	-4.27975152395178	0.000522851403374853	0.00394665459671555	-0.525079247793616	FLNC	down
NAMPT	-0.821796735378197	9.26709989904898	-4.27717109002643	0.000525741815589355	0.00395902363632198	-0.530574139855318	NAMPT	down
BEX1	1.08439495003032	9.15760967267155	4.27634943915286	0.000526665564383757	0.00396173770891789	-0.532323843326847	BEX1	up
ITGBL1	0.723741823248442	6.93461642774007	4.27229281070266	0.000531250439297327	0.0039815457983119	-0.540962726099106	ITGBL1	up
GABRB1	-0.917168950793118	6.46765446046437	-4.24440655595416	0.000563882320269551	0.00416686637484234	-0.60036158877813	GABRB1	down
MLLT11	-1.38625825938169	10.0665317108689	-4.24149688459675	0.000567402117527756	0.00418959275444	-0.606560563315352	MLLT11	down
IFITM1	-0.651761648635574	11.4085159167663	-4.24103934151893	0.000567957624046204	0.00418963959289127	-0.607535366882675	IFITM1	down
SERPINI1	-0.754165290967116	7.77081419099082	-4.23995699705822	0.000569273900842198	0.00419690216757264	-0.609841342988649	SERPINI1	down
COLGALT2	0.520145157158602	8.53027123389163	4.23727674396757	0.000572546767126892	0.0042095764360619	-0.615551857889089	COLGALT2	up
TMEM100	0.727718272732308	7.2812993999371	4.2358808089064	0.000574258890325692	0.004210238644543	-0.618526095095414	TMEM100	up
KTN1	-0.618450921884802	10.0786848407173	-4.21054488348667	0.000606250703253097	0.00440786071658329	-0.672516386564883	KTN1	down
TCEAL2	1.54200900785366	6.95653603043444	4.19900087848867	0.000621420151732729	0.00449490356750758	-0.697121437989017	TCEAL2	up
GADD45A	-0.746912749408294	9.29717380713048	-4.18274446686643	0.00064343585468626	0.00462253531236368	-0.731775446814466	GADD45A	down
MIF	0.803148060106137	11.2729729689774	4.17615582055379	0.000652581984415604	0.00467709538084298	-0.745822069784539	MIF	up
C1QTNF1	0.699109930779219	9.88891393092949	4.17231210155962	0.000657978340488594	0.00470553080018157	-0.754017045097772	C1QTNF1	up
DNAJB5	-0.605550061238215	9.04151691203551	-4.16726492617242	0.000665132903112205	0.00473794839936515	-0.764778255880695	DNAJB5	down
PI4KA	0.501471664181381	8.24347454448198	4.15670338904146	0.000680359966201876	0.00481119839710449	-0.787298234119783	PI4KA	up
MYH11	0.684786226060464	9.08964816306698	4.15427694165234	0.000683907810039498	0.00482549788332944	-0.792472325750318	MYH11	up
BBS9	-0.53972791884445	7.02087910603148	-4.15333706863887	0.0006852870726463	0.00483253442366128	-0.794476511757942	BBS9	down
MRC1	-0.577777101838819	9.23780911431683	-4.1498623742881	0.000690410650981417	0.00485243619198106	-0.801886076267969	MRC1	down
GTPBP8	-0.688541059217007	8.57278427916733	-4.1459901264883	0.000696166091507503	0.00488116649478692	-0.810143622092008	GTPBP8	down
TNFAIP8	-0.564047727828342	6.97397879125889	-4.14123019625804	0.000703307438328072	0.00491576928303229	-0.82029445858444	TNFAIP8	down
RNASE6	-0.519028251707072	7.74101238639624	-4.13550215219142	0.000711999521377374	0.00494646125477493	-0.832510295681258	RNASE6	down
WARS	-0.510402028881128	9.4612199120526	-4.13186679555546	0.000717572285522365	0.00498244071577577	-0.840263429919718	WARS	down
AMIGO2	0.602800816298232	7.48919141478981	4.12885929977958	0.000722215892392461	0.00500644013953809	-0.846677658946719	AMIGO2	up
PCNT	-0.517957828467932	9.70177691253383	-4.12322868669916	0.000730991444956487	0.00505619068898006	-0.858686651475127	PCNT	down
EHD4	-0.595658471310015	10.4461543330856	-4.11671687493999	0.000741274868189907	0.00510777143653078	-0.872575557453647	EHD4	down
TESC	-0.70722958140545	8.40244537245593	-4.10576952289353	0.000758893441255771	0.00519221897889335	-0.895926024037527	TESC	down
INPP5F	0.527025578128663	7.31194359910156	4.09484641170519	0.000776894744338708	0.00529838027527169	-0.919226003852183	INPP5F	up
PLIN1	1.20528711980738	9.48639269057492	4.08875654592516	0.000787117490635662	0.00535366848066224	-0.93221670238286	PLIN1	up
POPDC3	-0.516371265507392	9.18139998023413	-4.07380791630305	0.000812790776995413	0.00550166726579399	-0.964105819306539	POPDC3	down
KDM7A	0.52557230057266	8.550770754018	4.06667736795795	0.000825333232374272	0.00555808252250596	-0.979317542809945	KDM7A	up
HMGN1	0.520357317966637	10.2212294939456	4.06437214198932	0.000829429716866085	0.0055725519639261	-0.984235379697683	HMGN1	up
VSNL1	0.688497077143881	9.18929097512459	4.06394122642247	0.000830197745898086	0.00557475142428699	-0.985154673145997	VSNL1	up
DACT1	0.556197959003549	7.00067542307371	4.05605591432277	0.000844379324397593	0.00564899145053091	-1.00197694399465	DACT1	up
DHX35	0.511253682911105	8.21204154183019	4.05513175174629	0.000846057339965171	0.00565722590269523	-1.00394853905129	DHX35	up
TM7SF2	0.530673146322666	9.50328874481467	4.03667276720505	0.000880287498391703	0.00583980972320578	-1.04332917289667	TM7SF2	up
UBA3	-0.50978954979667	9.40597782086333	-4.02466099835737	0.000903309071012762	0.00596127441699658	-1.06895549264749	UBA3	down
AC012065.7	0.543927512920279	7.64708535500019	4.0177852583657	0.000916759304445903	0.00602176633465479	-1.0836244147894	AC012065.7	up
MTR	-0.550810589377225	7.78561742925574	-4.01565209714694	0.00092097307525678	0.00603690693008991	-1.08817535696938	MTR	down
FBN1	0.554338705027339	9.50531900544429	4.00222287872463	0.000947952821719984	0.00616583606559358	-1.11682536978245	FBN1	up
LACTB2	-0.601967756665671	9.26307625190489	-3.97426233434263	0.00100671038477383	0.0064485534571006	-1.17647418367361	LACTB2	down
CCL4	0.520061864794768	8.33864706926652	3.97376948012196	0.00100777835836117	0.00644886394113668	-1.17752555648501	CCL4	up
PDE2A	0.516078201685543	9.48633993964703	3.96749202410576	0.00102148133513215	0.0065266466518974	-1.19091666577993	PDE2A	up
PALLD	-0.501547174383932	11.4787117870263	-3.95427583053828	0.00105094737113343	0.00666925507114433	-1.21910840623729	PALLD	down
BMP10	2.69085751370637	9.27601167466011	3.94430114246567	0.00107375182460667	0.00677507946787979	-1.24038444855191	BMP10	up
ADAMTSL2	0.629788627729105	6.54179460506385	3.93889667360017	0.00108631509606657	0.00683729964195926	-1.25191171957096	ADAMTSL2	up
BTAF1	0.511137867282994	8.0639737954	3.93493168367104	0.00109562614053377	0.00688904885879359	-1.26036847358607	BTAF1	up
ZNF423	0.640449181821404	8.28127926741408	3.91134471039339	0.00115269963084792	0.00719427875177951	-1.31067153663568	ZNF423	up
ZFP36	0.988381632531198	10.6613148755364	3.89991336432456	0.00118142682359878	0.00734097777276434	-1.33504755324231	ZFP36	up
ACSL4	0.536942886399	6.027380484494	3.89360592690716	0.00119758463686323	0.00742314710482936	-1.34849642476215	ACSL4	up
DIXDC1	0.606451422416106	8.9637736820863	3.88263484526285	0.0012262204844298	0.00756727577976651	-1.37188739338257	DIXDC1	up
DDAH1	0.624946207217766	9.64986230136185	3.88151651523375	0.00122917784515188	0.00757527513756872	-1.37427159913461	DDAH1	up
SAR1B	-0.531174662483561	9.24440004421874	-3.87730052606106	0.00124039139050141	0.00763238885273996	-1.38325957195481	SAR1B	down
PPP1R15A	0.501180103607531	9.27795291397725	3.85993897222037	0.00128766284244556	0.00785474278680342	-1.42026810737003	PPP1R15A	up
NOX4	0.62577765516477	7.6000760775383	3.85992432959942	0.00128770346532529	0.00785474278680342	-1.42029931715432	NOX4	up
TPM3	1.28777172810399	9.46998079092933	3.84816755718534	0.00132073917666915	0.00801852336538118	-1.44535638569188	TPM3	up
CTNNB1	0.59832092982704	10.899710170121	3.84516170136724	0.00132932120374658	0.00805423493706799	-1.45176216225614	CTNNB1	up
FMR1	0.559387871638899	8.46701535313172	3.83685429171388	0.00135333208097051	0.00817962726146625	-1.46946481662967	FMR1	up
BAG2	-0.507029910735861	8.25942660958365	-3.83225814496608	0.00136680291511115	0.00823985525581739	-1.47925814575771	BAG2	down
CASQ1	-0.627705128075336	8.38061589238533	-3.82413332350696	0.00139094606877759	0.00833409499027371	-1.49656878434195	CASQ1	down
EPHA4	0.525230691424104	8.96090240705785	3.8221558921674	0.00139688654869978	0.00835951358921521	-1.50078157951427	EPHA4	up
AKR1C1	0.529267446914488	9.35063723228233	3.81957266792077	0.00140468529014713	0.00839427189685939	-1.50628480158597	AKR1C1	up
SULF1	0.778212100206618	8.5558744410293	3.80815348591586	0.0014396865707266	0.00851893115353706	-1.53060940341783	SULF1	up
USP32P2	0.557379573303887	8.78481791782926	3.8063638877784	0.00144525068998756	0.00853987224616192	-1.53442114511292	USP32P2	up
NOTCH2NL	0.605191915934439	8.72269968966519	3.80093182602185	0.00146227222305984	0.00861428398899766	-1.5459904833035	NOTCH2NL	up
GDF10	0.535824264939547	7.74079585532882	3.78793002020386	0.00150383491868017	0.00881195718213193	-1.57367799259206	GDF10	up
GADD45B	0.50562917676999	8.39840268453067	3.78199339381788	0.00152320440649674	0.00890072006770914	-1.58631813805462	GADD45B	up
ADIRF	0.627796825332213	8.9899719341537	3.77608729376791	0.0015427224924668	0.00898158410133338	-1.5988920121667	ADIRF	up
CEP83	1.18114089893978	7.16948027698141	3.77378946217408	0.00155038378452562	0.00901788747495799	-1.60378366192421	CEP83	up
PCMTD2	0.701891203544896	10.2685638341584	3.76255880284997	0.00158838058099456	0.00920082542589846	-1.62768870826307	PCMTD2	up
COL5A2	0.743224134337213	8.81694494772704	3.74631304761651	0.00164500224611347	0.00945951064344615	-1.66225974547715	COL5A2	up
MCOLN3	0.71032859566944	7.6256403612363	3.73542864566824	0.00168406458491277	0.00962290020945412	-1.6854156001778	MCOLN3	up
TUBG1	-0.55543428844056	8.50650348386963	-3.73351652398373	0.00169102218275798	0.00963654127660864	-1.68948298099004	TUBG1	down
COL4A2	0.879191700653955	10.8695537784616	3.72794768165392	0.00171144981581734	0.00970921597305165	-1.70132784736556	COL4A2	up
USP13	-0.990547369154458	10.9565710687259	-3.72737372852633	0.00171356918431206	0.00971688200391389	-1.70254855993482	USP13	down
IFI27	-0.655759155162031	9.92745119500311	-3.70771077754516	0.00178778484092655	0.0100119902784734	-1.74435946958398	IFI27	down
BRINP3	0.831502224546425	5.64594106436873	3.70207196667157	0.00180965539341661	0.0101121688966932	-1.75634630529455	BRINP3	up
MAFB	0.770580939556631	8.98382960471109	3.69994307045245	0.0018179819061202	0.0101497304034981	-1.76087144764019	MAFB	up
CDKN1C	-0.534236030332505	7.79131400850945	-3.69753145396365	0.00182746049721568	0.0101801861515965	-1.76599726084191	CDKN1C	down
IFIT1	-0.860089895752006	8.950218336642	-3.69533065667911	0.00183615362026729	0.010210628329671	-1.77067472856269	IFIT1	down
OLFML1	0.57849639980277	8.95800724747052	3.68990705330502	0.00185775375703625	0.0102964113170259	-1.78220073704844	OLFML1	up
PET112	-0.631791658654956	8.98971171916337	-3.67937997173946	0.00190040702564064	0.0104895502972861	-1.80456806740196	PET112	down
LINC01314	-0.564473989013055	8.18685020210707	-3.67442799600494	0.00192080853087659	0.0105744772515752	-1.81508769636494	LINC01314	down
B3GALT2	-1.05221367340223	7.64195652804519	-3.66092371891758	0.0019775638169141	0.0108116507553069	-1.84376838856016	B3GALT2	down
HLA-DRA	0.81068124481153	10.6970458949913	3.6539980800618	0.00200731764491555	0.0109278578567099	-1.85847322912484	HLA-DRA	up
PHLDA1	0.609190103971324	8.09047561807267	3.65307705778338	0.00201130807689492	0.0109384074864831	-1.86042857847297	PHLDA1	up
H3F3A	-0.663817353189175	7.38865986440011	-3.63928041505227	0.00207204077772595	0.011211885320364	-1.88971315629711	H3F3A	down
ZNF91	-1.01911047818067	10.8369437962251	-3.63451429608904	0.00209344404442016	0.0113035256534185	-1.89982700337036	ZNF91	down
PER3	0.922912666420103	8.7715266918803	3.63254641889233	0.00210234547424156	0.0113234664027044	-1.90400249179126	PER3	up
COL4A5	0.747904571062659	8.43231356365845	3.62286075453222	0.00214671102188096	0.0115125227375227	-1.9245502516511	COL4A5	up
ESM1	0.654423177836105	5.26126204331741	3.62127406505788	0.00215406748206524	0.0115378461178735	-1.92791578803783	ESM1	up
LRP5	0.50433500392101	7.98729139188188	3.62125219815522	0.00215416904042505	0.0115378461178735	-1.92796216893367	LRP5	up
PPP1R1A	-0.758124721097436	9.61748906194614	-3.599090057081	0.00225959435934758	0.0119487492996192	-1.97495327494833	PPP1R1A	down
CHST15	0.53259503645722	8.78766788845037	3.59436744120419	0.00228271673185308	0.0120177483872964	-1.98496255397972	CHST15	up
APOB	0.579229666696103	8.97339362781963	3.58479556607549	0.00233030781493476	0.0122174571764358	-2.0052448080863	APOB	up
CCDC69	-0.586007708223576	9.20061058021762	-3.57402856935423	0.00238502414238148	0.0124321963021294	-2.0280517402946	CCDC69	down
NDUFAF1	-0.938120886704006	8.75368513653578	-3.57285283012489	0.0023910760985132	0.0124381207321837	-2.03054171767944	NDUFAF1	down
SDC3	0.624328442232773	8.63440920022741	3.57187635220475	0.00239611401687214	0.0124540831665774	-2.03260962373047	SDC3	up
RAMP1	-0.518134127703894	9.65706942797763	-3.56992034941324	0.00240623741431375	0.012496432482957	-2.03675167953355	RAMP1	down
SNAI2	0.66641524122844	7.99214515358007	3.56334530170829	0.00244058038928806	0.0126332988972517	-2.05067302304311	SNAI2	up
SCN5A	-0.559178390996241	9.50855415509097	-3.55687570049223	0.0024748492198263	0.0127595696199784	-2.06436796748264	SCN5A	down
RAB15	-0.708550313162226	9.38249560615629	-3.55634886737695	0.0024776608184569	0.0127625761458869	-2.06548303678524	RAB15	down
NFKBIA	0.592445035317743	10.1073836651974	3.5411813741258	0.00255998516158996	0.0131013407110518	-2.09757670023553	NFKBIA	up
VPS8	-0.55178460782767	9.057444605766	-3.54027573901263	0.00256498595103939	0.0131162640527888	-2.09949241435488	VPS8	down
CROCCP2	0.591775120688103	8.40778663154119	3.52904093884737	0.0026278375571212	0.0133620469996545	-2.12325227708437	CROCCP2	up
TBL1XR1	0.50628523514777	8.78814053669685	3.52536739710485	0.00264871944376882	0.0134412509644586	-2.13101904952227	TBL1XR1	up
ZEB2	0.733010641679773	7.55661776395719	3.50933791003679	0.00274178666578787	0.0137644218686041	-2.1648963407039	ZEB2	up
CEMIP	0.732514081849107	6.90040780057985	3.50264610969456	0.00278159515260155	0.0139311006633263	-2.17903264708586	CEMIP	up
BTG2	0.610954599169737	9.97595921552205	3.50046157012612	0.002794714684803	0.0139636396040453	-2.18364661753859	BTG2	up
SOSTDC1	0.552115147982548	6.38012382440037	3.48693223141838	0.00287734836596399	0.0142947273346211	-2.21221271187519	SOSTDC1	up
TNFRSF11B	-0.535648118010007	5.83522242544	-3.47433455625325	0.00295647330370097	0.0146159999082145	-2.23879705290116	TNFRSF11B	down
RGS4	0.530783888218925	7.76936693506275	3.46421968736606	0.00302156566682859	0.0148622967539069	-2.26013155552339	RGS4	up
NMRK2	0.783986021891641	11.4103519493267	3.45973593535521	0.00305087349955457	0.0149599227297926	-2.26958573964288	NMRK2	up
CNN3	0.671365912711876	9.62130775897503	3.45875230518618	0.00305734061526595	0.0149746456663373	-2.27165951336695	CNN3	up
KLHL24	-0.502368789701396	7.79185724661463	-3.45210057381849	0.00310143275030116	0.0151024733348961	-2.28568085749838	KLHL24	down
CALB2	0.673736768592106	7.67982321085919	3.43292768169169	0.00323208664767335	0.0155614364235604	-2.32607193967961	CALB2	up
SLC16A7	-0.915565489976785	8.10859652461593	-3.40056504881263	0.00346512190967444	0.0164000214288407	-2.3941657211854	SLC16A7	down
ZNF232	0.702712046400389	7.76167679027004	3.3967587165623	0.00349360243845289	0.0165039449024897	-2.40216739704052	ZNF232	up
ALDH1A1	0.571562700007771	7.96817341700185	3.39157324502676	0.00353277584722457	0.0166454924555821	-2.41306580450155	ALDH1A1	up
CKB	-0.574795936679658	10.139008638998	-3.38303266372777	0.0035982460508561	0.0169098851372142	-2.43100936462449	CKB	down
ADIPOQ	1.52156273059722	8.72189429850703	3.34213846741127	0.00392876242520751	0.0181000631614349	-2.51681381113884	ADIPOQ	up
MYOZ1	0.746156004608663	9.65531151694245	3.33809550044328	0.00396302661210934	0.01821811397885	-2.52528626625091	MYOZ1	up
C1orf105	-0.912171731447232	9.46012080570408	-3.32081200334409	0.00411286661677942	0.018709771869427	-2.56148346078112	C1orf105	down
TNFRSF12A	-0.538639854960454	9.45171668086171	-3.31498165806711	0.00416466544622873	0.0188978416643614	-2.57368584384946	TNFRSF12A	down
MYBL1	0.528386833775818	6.68603180434389	3.30288657559812	0.00427418655730779	0.0192942832317393	-2.59898623317685	MYBL1	up
NR4A2	1.2206291696427	8.03316120096788	3.29846803775622	0.00431490187250175	0.0194262717398647	-2.60822428363749	NR4A2	up
PCOLCE2	0.74806575511054	9.41429919068814	3.26702045869305	0.00461594979783844	0.0204397553001239	-2.67390003903384	PCOLCE2	up
PRR16	-0.647123520773009	6.64377344544622	-3.25943516217996	0.00469161129800047	0.0206734846851285	-2.68972163214109	PRR16	down
IGLC1	0.960822551504547	8.14191792855882	3.25525838156929	0.00473379438790061	0.0207941780560176	-2.69843031505371	IGLC1	up
SDPR	0.54293299870643	9.33891692915341	3.25377128756166	0.00474890326762895	0.0208388398330814	-2.70153036217277	SDPR	up
NAA15	-0.768835472408449	7.12820749809882	-3.23591482730392	0.00493407893470907	0.0214210818816076	-2.73873055077172	NAA15	down
MSLN	0.710948563332547	5.31804445313948	3.21938796409771	0.00511179511007828	0.0219672707194726	-2.773120551791	MSLN	up
TUBA4A	-0.886951445758296	8.8603638612921	-3.20878591485875	0.0052291032958962	0.0223491168231023	-2.79516101243765	TUBA4A	down
UBE2S	0.539520861401438	8.15928615748919	3.19810252482613	0.00534999026264066	0.0227581462046628	-2.81735374808462	UBE2S	up
RELN	0.897508008057997	8.33770872095045	3.19659749771697	0.00536723970961642	0.0228008561337667	-2.82047878600044	RELN	up
WIPI1	-0.52595993277445	8.82699806063037	-3.17617885948946	0.00560673689094889	0.0234948090120551	-2.86284196837444	WIPI1	down
TFRC	-1.03557502400258	10.6411955568472	-3.16898304961771	0.00569361743655581	0.0237801103300982	-2.87775598904194	TFRC	down
MAFF	0.698133257906519	7.55887327228613	3.16408614653751	0.00575349643036973	0.0239747968842581	-2.88790065087754	MAFF	up
MYO5C	0.552492280681658	8.89601844997445	3.158251547923	0.00582564941596776	0.0242116592514481	-2.8999829281216	MYO5C	up
MFAP4	0.550358309628995	9.03975556242089	3.13691093829027	0.00609720246604433	0.0250953364809741	-2.94412835302088	MFAP4	up
CAND2	-0.516635611721119	9.94368044110703	-3.13590895115106	0.00611025326909286	0.025132283536266	-2.94619924813015	CAND2	down
PLEKHO1	-0.515118124862676	8.34348075578711	-3.13541520019168	0.00611669441215423	0.025132283536266	-2.94721966581095	PLEKHO1	down
WISP2	0.696326897029663	8.41468235191733	3.13514823734378	0.00612017980399608	0.0251384398377774	-2.94777137173628	WISP2	up
KLF10	0.623063044887218	9.20123962439371	3.12673727208066	0.00623099415970632	0.025494277850726	-2.96514743439338	KLF10	up
S100A8	-0.911619104856674	7.07078378537556	-3.11858167560102	0.00634032204224125	0.0258427374424127	-2.98198463764586	S100A8	down
EGLN3	-0.541088133036121	8.72806487459259	-3.11825362901675	0.00634475871442052	0.0258427374424127	-2.98266165418826	EGLN3	down
LPGAT1	0.596403022741359	7.03215240197955	3.11097476326653	0.0064439884805842	0.0260877088685926	-2.99767894164872	LPGAT1	up
PDLIM3	0.811250378607451	9.77582190094164	3.11096790440476	0.00644408269815445	0.0260877088685926	-2.99769308815152	PDLIM3	up
RRN3	0.561620809013268	6.74917591424885	3.10846005860154	0.00647862266068624	0.0262023834016437	-3.00286501677608	RRN3	up
EGR3	0.690678828433771	7.64008569747718	3.1033315794347	0.00654982173245996	0.0264059256651852	-3.01343810996071	EGR3	up
BHLHE40	0.543561076276884	9.30135822748793	3.10295827044244	0.00655503423938954	0.0264170757973156	-3.01420756264939	BHLHE40	up
DNASE1L3	0.663263219316994	7.786998791678	3.09394239700101	0.00668216413131511	0.0268113093641825	-3.03278344319877	DNASE1L3	up
TSPAN8	0.593480670448457	6.15154771929897	3.08424793298662	0.00682155671342485	0.027241008201243	-3.05274156383018	TSPAN8	up
SLPI	1.23019484872297	8.53389702491945	3.07643246001494	0.00693600086046563	0.0275761618119896	-3.06881923957486	SLPI	up
INHBB	0.611557380248443	7.91119588734007	3.04732553287524	0.00737898069729129	0.0289461968376534	-3.12859942323785	INHBB	up
RNF115	-0.722932152450872	10.0150730195283	-3.0402504337221	0.00749076704545918	0.029310270836758	-3.14310668237675	RNF115	down
TPM2	-0.51844152184565	9.92994704355466	-3.03856299078911	0.0075176719852959	0.0293528508387694	-3.14656533821216	TPM2	down
PPAP2B	-0.531953195804165	9.86915523052166	-3.03792833624468	0.00752781545844273	0.0293661404146651	-3.14786601436204	PPAP2B	down
MXRA5	1.18462397869689	9.50186637763015	3.02432331816901	0.00774850270308179	0.0300151086035239	-3.17573003608228	MXRA5	up
ENO1	0.518256993901106	9.83250954511741	3.02391168118718	0.00775527738830433	0.0300178687107679	-3.17657254485028	ENO1	up
PECAM1	0.544863976527379	9.93009661541515	3.02270424388951	0.00777518265754473	0.0300668453321686	-3.17904365167315	PECAM1	up
DGKI	0.52033007319066	6.87703337491133	3.01662291533802	0.00787619723352088	0.0303454894886824	-3.19148523931427	DGKI	up
HAMP	1.94283064433299	8.25358035702689	3.00045298174481	0.00815105928174395	0.0311153545028614	-3.22453161569581	HAMP	up
CCL21	-0.551258018350341	7.71018439200089	-2.98644487696342	0.00839671777384343	0.0318712500920772	-3.25311792203506	CCL21	down
ASNS	0.676908383735661	8.110610943714	2.97479701815505	0.00860646584673988	0.0324628501571575	-3.27685748351114	ASNS	up
TGFBR3	-0.603088316913848	8.73575035867951	-2.96229058191627	0.00883735509083335	0.0331709344422197	-3.30231589253057	TGFBR3	down
TNNI1	0.513541160500328	6.81430225715467	2.95444696583714	0.0089852257775211	0.0335540673152403	-3.318265935343	TNNI1	up
VSIG4	-0.589097146819105	9.19567033125759	-2.94133179404155	0.00923787173313417	0.0343326425663574	-3.34490670475412	VSIG4	down
DOK5	0.606334013804554	10.1336017036686	2.93016972435418	0.0094583235964438	0.0349670519633579	-3.36755116218757	DOK5	up
KIT	0.733937615778604	7.92347789981263	2.91296636859739	0.00980813575802151	0.0359555854751464	-3.40239846221972	KIT	up
HK2	-0.593444829512863	8.04634254268032	-2.89157391879982	0.0102606799465549	0.0371410191713494	-3.44563956287548	HK2	down
USP9Y	1.35310400986025	6.55000280150795	2.87962483250177	0.0105222045124901	0.0378618190548683	-3.46974741352753	USP9Y	up
IER3	0.809524664922765	10.0730924591185	2.86526853289345	0.0108449656087641	0.0387048841497216	-3.49866832624573	IER3	up
CP	0.792686306779881	8.4825169042527	2.85775095317865	0.0110177820483109	0.0391423646990119	-3.51379332677316	CP	up
PFKFB3	0.546078542373867	6.90191478528347	2.8458450735506	0.0112969454832335	0.0397656252944874	-3.53771995354672	PFKFB3	up
VEGFA	0.540901088826438	10.1077858784323	2.83273813785424	0.0116121842277659	0.0405257221146115	-3.56402091939299	VEGFA	up
IGLL3P	0.574360252827089	8.6061273797574	2.82740679972528	0.011742828802157	0.0409026781872488	-3.57470708164506	IGLL3P	up
THBS4	-0.925122433998327	10.0614120584278	-2.80561913055679	0.0122916524913274	0.0424045141553372	-3.61830552223232	THBS4	down
ENPP2	1.10280027502555	8.3967540369837	2.80182029767463	0.0123898460142765	0.0426647441331146	-3.6258950863918	ENPP2	up
ACSL1	-0.527782567197775	10.5087231329726	-2.80050638252066	0.0124239844333133	0.0427515740817942	-3.62851926775064	ACSL1	down
REV1	-0.714983773335224	8.5359303360843	-2.78936330344847	0.0127171782526943	0.0433886251550256	-3.65075687521303	REV1	down
GEM	0.550498991412214	9.73321552886036	2.78864376385999	0.0127363382718671	0.0434305702095393	-3.65219173147515	GEM	up
SLC8A1	0.629344571294103	8.6215083709123	2.78192461952659	0.0129166056339942	0.043891479418657	-3.66558417186339	SLC8A1	up
COMP	1.29466358092933	7.63384931356711	2.77068536562681	0.0132236541408352	0.0446969235265931	-3.68795990649402	COMP	up
THY1	0.562311728507993	8.05890596130178	2.77066208942449	0.0132242972697841	0.0446969235265931	-3.6880062119581	THY1	up
CLGN	-0.60624329378977	9.58959942934903	-2.74040898818436	0.0140861627489604	0.046969964400922	-3.74807048440521	CLGN	down
TF	0.500917669859916	6.71223459678372	2.73876977505171	0.0141343731109602	0.0470934828092593	-3.75131798058379	TF	up
BCHE	0.50202584898047	7.46322738364254	2.72739834010066	0.0144732091052719	0.0479697585514263	-3.77382620696289	BCHE	up
IGJ	0.540464333044998	5.47299967408111	2.70911025747182	0.0150345688593038	0.0493903740947941	-3.80995057099696	IGJ	up
ANGPT2	1.00651505761444	6.2559544378423	2.70448820194865	0.0151797203749482	0.0497896402549831	-3.81906578623179	ANGPT2	up
ADAMTS5	-0.525589695131831	8.15515809147767	-2.70356188729175	0.0152089717989808	0.0498468140489393	-3.82089186334637	ADAMTS5	down
FBXO40	-0.592153541299007	9.28426096062022	-2.69269115585697	0.0155563176054851	0.0506832279235108	-3.84230365562327	FBXO40	down
KRT19	0.863945143876663	5.81344934595111	2.68315859087406	0.0158671551930433	0.0514970190731635	-3.86105208885626	KRT19	up
KCNN2	-0.628536457157893	6.92693932522208	-2.66818174054375	0.0163675735333586	0.0529174987913417	-3.89045546961161	KCNN2	down
MYH7B	-0.842246317237675	8.06621992135711	-2.63340715937445	0.0175884044607973	0.0557951115430158	-3.9584730994443	MYH7B	down
NPTX2	-0.559334608108783	6.74980326478415	-2.63274331828107	0.0176125359556191	0.0558156794525393	-3.95976803473836	NPTX2	down
IGKV1-17	0.622515232897662	6.82993418551689	2.61996494466043	0.0180832560858488	0.0569973698864657	-3.98466838318836	IGKV1-17	up
DDX3Y	0.996556469858084	6.73147003159117	2.58667462186191	0.0193666131976069	0.0601096721204429	-4.04930273207884	DDX3Y	up
DIRAS3	1.11560437272116	8.23073126460278	2.58352104568162	0.0194925870474196	0.060381755004669	-4.05540751862909	DIRAS3	up
RSAD2	-0.622671200517879	6.70898148959297	-2.58092857688925	0.0195967307036483	0.0605860801886252	-4.06042373449644	RSAD2	down
ZNF148	-0.620260486708006	7.99931636566178	-2.49763894267329	0.0232384354397023	0.0691251932160061	-4.22041476145342	ZNF148	down
RRAD	0.721332601691119	10.0969354370041	2.48967045822809	0.0236186286336477	0.0700484811945599	-4.23559911938189	RRAD	up
SERPINE1	0.68041931044477	7.22478615414296	2.44494084102088	0.0258642468007563	0.0747905340060269	-4.32042015309994	SERPINE1	up
ACTA1	-1.52268669733093	11.4830850096275	-2.42842424775774	0.0267432363899858	0.0768230434990258	-4.35155939459331	ACTA1	down
NAV2	0.520584070981437	8.82653542808874	2.41915758901662	0.0272486351021385	0.0776926938645827	-4.36898637846314	NAV2	up
LYVE1	-0.542637582361232	8.27237674884919	-2.41008671761961	0.0277520475095358	0.0788437352443604	-4.38601439753769	LYVE1	down
ADH1B	0.840373869034773	8.92784159647985	2.39319638863336	0.028712796429521	0.0809370738925735	-4.41763930365001	ADH1B	up
PRG4	0.825962366417331	6.16851600716267	2.38786844341909	0.0290222809989469	0.0815188447863403	-4.42759284660243	PRG4	up
UPK3B	1.12654011915527	6.93479067223907	2.38355096783955	0.0292753636137413	0.0820901199639395	-4.435650737187	UPK3B	up
IER5	0.522537554617545	9.08847933228259	2.35109172759396	0.0312453732038968	0.0862315044508067	-4.49600107917587	IER5	up
SERPINA3	-0.567543686498187	9.85190252114617	-2.34487346998423	0.0316366593413194	0.0870644719005942	-4.50751560598898	SERPINA3	down
MFAP5	-0.648796731875899	7.51595822982941	-2.33300891451856	0.0323959808766864	0.0885137457995112	-4.52944313009194	MFAP5	down
NR4A3	-0.658716171783666	7.51115582079978	-2.31884363090904	0.0333248345528854	0.0904122843509656	-4.55554918640837	NR4A3	down
KDM5D	1.03798692086432	8.84496453212778	2.30399870874728	0.0343248743135338	0.0923137723087833	-4.58282086669766	KDM5D	up
PXDN	0.533051555079114	9.4132823671683	2.29488656812139	0.0349524977605998	0.0936433818655967	-4.59951629021686	PXDN	up
CDO1	0.506454134772516	8.90983823956279	2.29474077993739	0.0349626256170162	0.0936506831846013	-4.59978312867059	CDO1	up
RPS4Y1	1.97656362053834	9.77115708953965	2.27228084033046	0.0365559357613387	0.0966699714290753	-4.64078671509329	RPS4Y1	up
EIF1AY	1.68781680976988	7.85159759218659	2.2643323450213	0.0371357854099599	0.0977131491725048	-4.65524723774136	EIF1AY	up
MARCKSL1	0.528823755603478	9.95924184603232	2.24671497737825	0.038451546027359	0.100278398019402	-4.68720276474617	MARCKSL1	up
COL4A1	0.588866858038354	10.7891903904567	2.23072761716968	0.0396828346372152	0.10281129244223	-4.71608663521195	COL4A1	up
CLU	0.616058794800326	8.55336003953155	2.21657882075773	0.0408028553870024	0.104939403029268	-4.74155634145141	CLU	up
UGT2B4	-0.987989461735783	6.20841298480926	-2.18867783753568	0.0430975418208266	0.109285829139162	-4.79152334253588	UGT2B4	down
HMGCS2	-0.594300976805004	8.82371401710778	-2.18144748628436	0.0437113060155167	0.110532027264102	-4.80441526020282	HMGCS2	down
AKAP13	-0.548552896120261	8.53885535919742	-2.15552330445867	0.0459786740879493	0.114683794536011	-4.85044387208906	AKAP13	down
MARCO	0.53931596994433	7.22673340887	2.11787753581149	0.0494639044733644	0.121579144257341	-4.91673147794114	MARCO	up
