# Supplementary material for: Bioinformatics analysis and experimental validation of ferroptosis genes in heart failure and atrial fibrillation
Source: Front Genet. 2025 Jul 2;16:1541342. doi: 10.3389/fgene.2025.1541342 (PMC12263363; doi:10.3389/fgene.2025.1541342)
Supplement: Supplementary file 4 [file Table3.csv]

	logFC	AveExpr	t	P.Value	adj.P.Val	B	gene_symbol	group
RP11-196G18.24	2.33221320359175	5.15461394646897	7.94702177850298	1.21355231531828e-09	1.61122913873894e-05	11.7425664403952	RP11-196G18.24	up
HMGN2	1.1115430896251	11.4256000705346	7.70109232669192	2.580582085868e-09	1.61122913873894e-05	11.0521473683697	HMGN2	up
CRELD1	1.52249788070169	6.67552957069789	7.67662636286199	2.78263829823788e-09	1.61122913873894e-05	10.9830597029324	CRELD1	up
XIST	-4.977548169278	5.35108930993712	-7.54335338149861	4.19980535264162e-09	1.61122913873894e-05	10.605490655741	XIST	down
SCN2B	1.86760097792838	5.62215090379391	7.54203112142017	4.21702761283615e-09	1.61122913873894e-05	10.6017343959198	SCN2B	up
PRMT7	2.25213569158159	5.10462815165944	7.52600479929256	4.43152639579813e-09	1.61122913873894e-05	10.5561913042621	PRMT7	up
SLC16A9	2.87824688981508	5.49661748338475	7.13240007870691	1.50928250180265e-08	4.23308591576952e-05	9.42900140997375	SLC16A9	up
TANGO2	0.862460845763531	7.55936458975096	7.12340881989308	1.55235788797415e-08	4.23308591576952e-05	9.40306940499514	TANGO2	up
LRRK2	1.86623514969506	5.84868498745068	7.04240454451201	2.00084719695726e-08	4.25393626746032e-05	9.16910116585871	LRRK2	up
CDKN1B	0.844768980846689	9.69283983320206	7.0388179686719	2.02348017418783e-08	4.25393626746032e-05	9.15872795116048	CDKN1B	up
TOR1AIP1	0.649252581918467	7.5844941325085	7.02022580691304	2.14500568150646e-08	4.25393626746032e-05	9.10493648797314	TOR1AIP1	up
LMOD2	0.874356293334447	12.953179020199	6.96187573514521	2.576269679107e-08	4.6834435874766e-05	8.93591689767823	LMOD2	up
USP9Y	3.28099675384254	6.53056692124433	6.79236716280611	4.39214721683867e-08	7.3703608873335e-05	8.44328364948765	USP9Y	up
TRMT5	0.986088237205086	9.47240625884232	6.69812195134318	5.91314280986346e-08	9.21394359979796e-05	8.16841409555599	TRMT5	up
EIF1AY	4.13454001732053	9.12585385837921	6.66273191873895	6.61252339526625e-08	9.61681319118222e-05	8.0650326072328	EIF1AY	up
ACSM3	1.70083890334952	4.1332344272446	6.57041846746269	8.8539146496075e-08	0.000120717592550742	7.79496958515387	ACSM3	up
IRF6	1.40177327393233	6.70549143844218	6.52666181634072	1.01691594479106e-07	0.000130494243150688	7.66677040709418	IRF6	up
SMOC2	1.49353465396028	7.86041712083695	6.4811185952884	1.17470682279633e-07	0.000142367940773899	7.53321610674526	SMOC2	up
UTY	1.34250123785606	5.26434062781486	6.41368410531371	1.4546301002185e-07	0.000167014503348772	7.33525393420617	UTY	up
PRELP	2.0527376338099	8.2164961591311	6.37507854791656	1.64409212698723e-07	0.000176739314627113	7.22181598113445	PRELP	up
SCFD2	-0.646163029727471	6.80466976693597	-6.36428464030416	1.70136401887205e-07	0.000176739314627113	7.19008621019433	SCFD2	down
ANKRD13A	-1.27687588628095	7.21055372767546	-6.30262657201501	2.06907835439405e-07	0.000203415215175278	7.00873240710928	ANKRD13A	down
CLSTN2	1.30509104238563	5.70660316271892	6.29132692426985	2.14464815449525e-07	0.000203415215175278	6.97547868341943	CLSTN2	up
TBX5-AS1	0.954464946840808	5.58085881843016	6.15093351126951	3.34995232549673e-07	0.000304496708252964	6.56190263836041	TBX5-AS1	up
ZNF844	0.74121583617471	6.43106328977339	6.12018924709823	3.69382916211824e-07	0.000322323532686437	6.47124613212122	ZNF844	up
HSD17B8	1.51686392619903	6.93780419744009	6.10708404408478	3.85095822198384e-07	0.000323110206202221	6.43259418948241	HSD17B8	up
ATP1A1	-0.881765075598899	9.05166273187611	-6.06443268426313	4.41019119102997e-07	0.000356327114193773	6.30676882185856	ATP1A1	down
RPS4Y1	3.84900407325468	10.2413497682916	6.02854629912374	4.94325646780997e-07	0.000373932008415494	6.20086747171245	RPS4Y1	up
SLC40A1	0.834772828226329	9.56557741265194	6.02679228145794	4.97090453543402e-07	0.000373932008415494	6.19569063288195	SLC40A1	up
TMEM220	-0.963437097652164	7.17199449717884	-5.99339347650727	5.52790960207181e-07	0.000401971159897322	6.09710555701563	TMEM220	down
OSBPL6	0.922967651113936	5.75971209778821	5.9754089820153	5.85328747081725e-07	0.000404767831868547	6.04401162099099	OSBPL6	up
YPEL1	1.08539117768928	5.38710410771913	5.97091933987659	5.93746074709765e-07	0.000404767831868547	6.0307564696767	YPEL1	up
KDM5D	3.07560954536733	7.0842944035576	5.9503202420059	6.33945325636162e-07	0.000407348946694308	5.96993623599898	KDM5D	up
WASF3	0.744804538486661	7.44085099578421	5.94985796619971	6.34878028311092e-07	0.000407348946694308	5.96857126810321	WASF3	up
TM7SF2	1.44818952768573	7.22127049402708	5.92053097979872	6.96942629281392e-07	0.000424984258703169	5.88197173118401	TM7SF2	up
FLJ27354	2.27003647533839	4.51345161202271	5.91855946213513	7.01326303612838e-07	0.000424984258703169	5.87614969682996	FLJ27354	up
DDX39A	-0.721399697138938	7.83447158545672	-5.89842739119504	7.47699215254031e-07	0.000440839415696397	5.81669608052127	DDX39A	down
FLJ36848	-1.37678134724369	6.82500375640056	-5.88401635497029	7.82765368389872e-07	0.000444319625256051	5.77413558134083	FLJ36848	down
ENPP5	1.30740902475257	5.25634122047891	5.87438936983292	8.07101922851248e-07	0.000444319625256051	5.74570312175949	ENPP5	up
KIAA1244	1.49900358798921	4.67619840207301	5.86426058540222	8.33523988188952e-07	0.000444319625256051	5.71578803545183	KIAA1244	up
C1orf213	1.15435437095212	5.96163558417467	5.8636770010409	8.35072410520196e-07	0.000444319625256051	5.71406441816781	C1orf213	up
PIK3IP1	0.950676456971311	6.63558422358539	5.82011374980425	9.59158514755578e-07	0.000484229644122461	5.58539675943674	PIK3IP1	up
EPHX2	1.47096746063706	6.44567098627207	5.81497965002029	9.74946637750946e-07	0.000484229644122461	5.57023251180792	EPHX2	up
C14orf132	2.01548640289361	4.61647400753221	5.8144235580657	9.76672213678124e-07	0.000484229644122461	5.568590019382	C14orf132	up
DNAJB6	0.693977195502281	9.02756638375777	5.80221415636627	1.01533704759073e-06	0.000492212837626482	5.53252791650121	DNAJB6	up
FMR1	0.580927224754748	8.14062026778972	5.78465947684781	1.07362463293455e-06	0.000509154812336246	5.4806781073268	FMR1	up
LSAMP	-1.70625654716569	4.01977283044096	-5.77581347784771	1.10425113769152e-06	0.000512536990824267	5.45455068686761	LSAMP	down
MOG	-1.56347995247192	4.6867837703799	-5.76291000593747	1.15049691789247e-06	0.000522876880496339	5.41643968669234	MOG	down
SLCO5A1	-1.07811235970238	6.4037175351933	-5.73257285515338	1.26698748423259e-06	0.000564067999357837	5.32684106669918	SLCO5A1	down
LOC646588	1.79779662918099	4.68663882956123	5.70175469898263	1.39738771162025e-06	0.000606604513926173	5.23582929697526	LOC646588	up
TUBB6	-1.06060734691508	9.85737544597361	-5.69711559261042	1.41814486409511e-06	0.000606604513926173	5.22212998555488	TUBB6	down
RAB9A	-0.812312660682789	8.4194451127631	-5.68776551344701	1.46092059956884e-06	0.000612884286146042	5.19451990612986	RAB9A	down
COPZ2	0.801550328992126	7.28015016929438	5.65129395418397	1.64044341967067e-06	0.000667619860644293	5.08683338072345	COPZ2	up
MTURN	1.22922197083215	6.38568098049021	5.64897024590721	1.65260015928452e-06	0.000667619860644293	5.07997304357981	MTURN	up
PTPLA	-0.733212009419109	9.5485976730313	-5.59705483079985	1.94891002930993e-06	0.000773008587079931	4.92672778631577	PTPLA	down
LTBP2	1.79354425058203	8.79641504445196	5.58418689720789	2.03020495505479e-06	0.000790873590973576	4.88875252857506	LTBP2	up
UBE4B	0.553205436921566	6.93572104133457	5.56450078616244	2.1611644785571e-06	0.000814798452938388	4.83066339393522	UBE4B	up
LOC285556	-4.14998028803183	4.97728030435602	-5.55958266747556	2.19517573499002e-06	0.000814798452938388	4.81615269036288	LOC285556	down
ASMTL	0.569500510928679	8.02226380974948	5.55836591650538	2.20367218534792e-06	0.000814798452938388	4.81256281482432	ASMTL	up
NFE2L1	1.0005424820816	10.4648147884587	5.55111398000196	2.25499598247616e-06	0.000819878955961957	4.79116767529641	NFE2L1	up
RP11-355B11.2	1.0885190054002	5.18872831543335	5.54559527514042	2.29485009485476e-06	0.000820691062610764	4.77488698398864	RP11-355B11.2	up
YPEL3	1.04937779219549	6.69077369965891	5.49704023725242	2.67717438805233e-06	0.00093422224984373	4.63168364997426	YPEL3	up
LDLR	-1.01714409244878	5.27163774838276	-5.49460251412787	2.69796019895278e-06	0.00093422224984373	4.62449603029298	LDLR	down
THAP10	0.816210017255698	7.28404025443779	5.44511243780943	3.15649039789289e-06	0.00107591934421927	4.47861996865881	THAP10	up
FZD7	1.18409900817406	7.6621353450938	5.41183572418073	3.50764145541336e-06	0.00114207758731108	4.38058714557918	FZD7	up
ZMYND12	1.64823493787443	5.4195674013109	5.39501901589457	3.699624645957e-06	0.00116967118335583	4.33106315125795	ZMYND12	up
FAXDC2	0.796105576001432	7.49472079570438	5.38854743861923	3.7762611013784e-06	0.001176844798951	4.31200818052683	FAXDC2	up
NPPA	3.63735876400596	11.469046211017	5.38185668940684	3.85715410815856e-06	0.00118512418126027	4.29230989215575	NPPA	up
NIPA2	-0.696099890311029	7.78116510532042	-5.37434240240706	3.95006114119627e-06	0.00118782052611548	4.27018950450942	NIPA2	down
ZBED8	1.1803170179564	6.33122331943494	5.37236885660462	3.97482917288244e-06	0.00118782052611548	4.26438026704608	ZBED8	up
GPRASP1	0.85972622635597	7.24172273501727	5.3623874040614	4.10248337553186e-06	0.00120940101131389	4.23500219077616	GPRASP1	up
GLRB	0.713252568855567	6.54588317413535	5.35144932675002	4.24705951589771e-06	0.00123532804452411	4.20281410581086	GLRB	up
CYB5R1	0.69379961583474	9.19732881454313	5.31139269457948	4.82112474886882e-06	0.00138385311048123	4.08498966669839	CYB5R1	up
FADS3	-0.941342812240287	7.55055044731061	-5.30206312887124	4.96554306607774e-06	0.00139102910085004	4.0575596358547	FADS3	down
CCNG2	0.899254269897974	6.62655129564346	5.30154716355143	4.97365436013306e-06	0.00139102910085004	4.05604277828385	CCNG2	up
DDX3Y	1.91946374872972	6.82894257265281	5.28633291438118	5.21884411288131e-06	0.00143220936339486	4.01132205828089	DDX3Y	up
TOB1	0.774575996525535	9.9602359848425	5.28426642826528	5.25306104452637e-06	0.00143220936339486	4.00524886263451	TOB1	up
TMEM147	-0.655891375612875	9.14201480959543	-5.27948012731413	5.33317150266327e-06	0.00143220936339486	3.99118336248363	TMEM147	down
ARHGAP24	0.63018730300018	6.17552008325992	5.27650929026062	5.38350528527979e-06	0.00143220936339486	3.98245364348078	ARHGAP24	up
H2AFZ	-0.903593322309053	9.78893355898567	-5.26425442624577	5.59617395175014e-06	0.00147084981635457	3.94644864835403	H2AFZ	down
ADAMTS9	-1.20426282876728	5.64804001723898	-5.25162025545933	5.82416678892641e-06	0.00149706318467175	3.90933881119693	ADAMTS9	down
ARFGAP3	-0.624140198432316	8.04391552578281	-5.24653727615565	5.91847526166208e-06	0.00149706318467175	3.89441157860472	ARFGAP3	down
PLEKHA2	0.581085599371978	8.10102027434414	5.24491635948021	5.94886728087217e-06	0.00149706318467175	3.88965175932329	PLEKHA2	up
TUBA1C	-0.871810578679176	11.3449567964868	-5.24377237622968	5.97041013368975e-06	0.00149706318467175	3.88629255430648	TUBA1C	down
SLC35B1	-0.533503763365555	8.63864462071818	-5.2300125029507	6.23568135508662e-06	0.00154581123592289	3.84589446605663	SLC35B1	down
WDR61	-0.51602530911259	7.72113292305524	-5.21120017781107	6.61739787889686e-06	0.00161391361444425	3.79068273115761	WDR61	down
LINC-PINT	0.938638704192932	8.12820104889877	5.20476141149285	6.75330535729482e-06	0.00161893798208117	3.77179123342223	LINC-PINT	up
JAM3	0.552204152839727	7.22538502989021	5.19955040663457	6.86532425578308e-06	0.0016279027026077	3.75650409071698	JAM3	up
ULK2	0.655691236683544	5.48134672697219	5.19449542319164	6.97575182156531e-06	0.00163630135470373	3.74167644705185	ULK2	up
CD3D	2.08820802810134	5.80230408472349	5.16725784809706	7.60182649003462e-06	0.00176418983915006	3.66181227144343	CD3D	up
DHRS11	1.04762822936188	6.16261726206336	5.16085030132595	7.75703225907179e-06	0.00178125956559633	3.64303228660722	DHRS11	up
GAB3	0.895744622794745	6.47713213322912	5.13231197476172	8.48738345604606e-06	0.0019114639509218	3.55942621463796	GAB3	up
CCL2	-2.18571256337902	8.72222305861217	-5.13186721671099	8.49928962821063e-06	0.0019114639509218	3.55812374159233	CCL2	down
CYP46A1	1.74053115480242	5.82792754804927	5.12562868406054	8.6680521191371e-06	0.00192452952914322	3.5398558385034	CYP46A1	up
TERF2IP	0.526417855036106	8.98351509158769	5.12322982857111	8.73382642150718e-06	0.00192452952914322	3.53283223344031	TERF2IP	up
ATP5G1	-0.737261907765841	10.2047976165439	-5.12002328119928	8.82252077873322e-06	0.00192463290788065	3.52344449832	ATP5G1	down
SERPINB1	-0.811355002558604	6.93694101641888	-5.10507892773513	9.24781761952428e-06	0.00199743704326656	3.47970309081822	SERPINB1	down
HRC	1.06808308756589	10.865914976534	5.09544813435463	9.53260936129324e-06	0.00203359928696019	3.45152381698837	HRC	up
DGKG	0.905168321524028	5.27080662760844	5.0931552674746	9.60168354604167e-06	0.00203359928696019	3.44481611522919	DGKG	up
TMEM140	0.751271140903942	7.66646170809095	5.05175858645181	1.0937709401452e-05	0.00228920809244684	3.32378814591529	TMEM140	up
TMEM165	-0.566363546635446	7.15204785400317	-5.04942102765018	1.10184207979334e-05	0.00228920809244684	3.31695845709954	TMEM165	down
FMO3	1.70317374422851	5.47562058290765	5.03392261000784	1.15686869611537e-05	0.00238085760431668	3.27168880207639	FMO3	up
C10orf71-AS1	0.998251398048083	7.30245358211924	5.02201268031939	1.20099733723852e-05	0.00244857541232321	3.23691565219809	C10orf71-AS1	up
FXYD1	0.949855992022028	10.3186265666949	5.00834693662283	1.25368949950231e-05	0.00253233670663359	3.19703228251994	FXYD1	up
TRNP1	0.598088836577809	6.56097746266767	5.00015800207971	1.28635502910291e-05	0.00256345948249489	3.17314136784414	TRNP1	up
SLC36A4	-0.810621031189251	5.85609121661179	-4.99861609517576	1.29259932649296e-05	0.00256345948249489	3.16864362602608	SLC36A4	down
TMEM55A	0.657451443653126	8.14619384432083	4.99310751367447	1.31515379494973e-05	0.00258469189520976	3.15257695977992	TMEM55A	up
TUBB4B	-0.690026359902632	10.3744683204669	-4.98713699357167	1.34003998540862e-05	0.00259565373482564	3.1351662846911	TUBB4B	down
TMEM57	0.667784276585135	6.22932359536617	4.98274811703055	1.35863050246997e-05	0.00259987056240197	3.12237006362202	TMEM57	up
TUBB	-0.672480010705238	10.2782024477577	-4.97672683849356	1.38455182289813e-05	0.00262643461013241	3.1048174804043	TUBB	down
TIMM17A	-0.597019460004169	9.15463298060629	-4.95665145897686	1.47456473577273e-05	0.00277307152680018	3.04632195759219	TIMM17A	down
CCL5	1.86017129342047	5.18213221176706	4.94972434793006	1.50694960501723e-05	0.00280975261824367	3.02614723203232	CCL5	up
CXADR	-0.771539243600699	8.19400199976888	-4.91574748179912	1.67627694370071e-05	0.00309898148532466	2.92726419860927	CXADR	down
PLP2	-0.831912699310038	8.72703954832321	-4.91194102598349	1.69638208873987e-05	0.00310409095346289	2.91619387706446	PLP2	down
OMD	1.45244392457781	7.6112805816312	4.90985540256799	1.70749903468048e-05	0.00310409095346289	2.9101289182931	OMD	up
LDOC1	1.46150480378544	5.78488828093239	4.90640207205227	1.72606492732302e-05	0.00310780808508733	2.90008772614029	LDOC1	up
MRPS6	-0.744462092990391	8.6008999722513	-4.90345436205963	1.74207038574283e-05	0.00310780808508733	2.89151774470133	MRPS6	down
FAM217B	0.665340837265836	8.54538425343491	4.90128507071696	1.75394289466644e-05	0.00310780808508733	2.88521149334131	FAM217B	up
TXLNB	0.744104505066229	9.39111397316067	4.89900128154317	1.76652854710442e-05	0.00310780808508733	2.87857294741412	TXLNB	up
RAB33B	0.682327274592141	7.23391087852876	4.89368639450995	1.79616509545414e-05	0.00312677938179761	2.8631257911946	RAB33B	up
C9orf3	-0.704337473552442	9.424165627449	-4.89194561032887	1.80597846484758e-05	0.00312677938179761	2.85806706473293	C9orf3	down
RRAS	0.662338299329164	9.07476782786211	4.88722593826583	1.83285240627869e-05	0.00314614238647874	2.84435336975221	RRAS	up
APOD	1.48903663394033	11.061425287871	4.88447535713937	1.8486963222385e-05	0.00314614238647874	2.83636230070332	APOD	up
RANBP6	-0.704902002080043	8.98905006304801	-4.88245366308426	1.86042799842199e-05	0.00314614238647874	2.83048935573859	RANBP6	down
MSS51	1.42669214734291	6.5349735006243	4.86996754962186	1.93453262677028e-05	0.00324629455792259	2.79422788069707	MSS51	up
SCN3A	1.28933001451457	5.70467853767081	4.85452596875648	2.03022520853352e-05	0.00338086739879074	2.74940792993619	SCN3A	up
KCNN3	1.14259930318507	4.6669909668823	4.85023433976823	2.05764189909437e-05	0.00340056500217756	2.73695616768894	KCNN3	up
SMG5	0.748483014255148	6.2798698943386	4.83976725468378	2.12605433415974e-05	0.00345720739914365	2.70659595122195	SMG5	up
SLC48A1	0.718170849026746	6.31266467606608	4.83946437681426	2.1280670432959e-05	0.00345720739914365	2.7057176337912	SLC48A1	up
ORMDL2	-0.926191121881898	7.82738933929191	-4.8353486076372	2.15560489795198e-05	0.00345768535653106	2.69378336856575	ORMDL2	down
PLCE1	0.66704043161373	6.27325437954335	4.83063605663716	2.18756841471346e-05	0.00348334342824629	2.68012112761165	PLCE1	up
TCEA2	0.663228894148697	5.83894533440261	4.82822587901795	2.20409636028035e-05	0.00348422913764608	2.67313476622469	TCEA2	up
MBD5	0.589284929483916	5.79824928156438	4.8241802626681	2.23211729719538e-05	0.00350313948477102	2.66140934317847	MBD5	up
S1PR3	-0.97807395559904	6.8195129031905	-4.81726811210781	2.28080935910323e-05	0.00351352731488347	2.64138041471505	S1PR3	down
NIFK-AS1	0.625567521370739	6.11791098093636	4.81455429629421	2.30021223885717e-05	0.00351352731488347	2.63351834014968	NIFK-AS1	up
MRPL17	-0.58653467498741	8.53609266051508	-4.81414394998698	2.30316023849799e-05	0.00351352731488347	2.63232962246537	MRPL17	down
ZNF317	0.612758481606595	5.90240522752181	4.8066627393394	2.35756570551076e-05	0.00357154832400814	2.61066118840924	ZNF317	up
PDGFC	0.540624043624473	7.81973551904764	4.80386887019345	2.37820749406024e-05	0.00357797217123615	2.60257084764208	PDGFC	up
SGK1	-0.915867056700955	8.66045881438159	-4.79610064224298	2.43654408905365e-05	0.0036406307741579	2.58008110731839	SGK1	down
MFAP4	2.13994927514015	6.82766629733186	4.79228493817579	2.46571410613754e-05	0.0036591532806388	2.56903704785335	MFAP4	up
CRYM	1.20965998516619	10.474191463231	4.77323272030752	2.61660389885329e-05	0.00385683878739761	2.51392039516698	CRYM	up
LINC00657	0.568851443795968	10.6333195729038	4.75683847684845	2.75371642512182e-05	0.00403169958483439	2.46653033799922	LINC00657	up
SLC25A13	-0.516336270923174	5.61827631436782	-4.75329087564505	2.78430743336662e-05	0.00404931111059285	2.45628006359774	SLC25A13	down
C10orf71	1.30141593775104	8.0538413115229	4.74313396432118	2.87375797058616e-05	0.00406645828865781	2.42694232569103	C10orf71	up
CALU	-0.679056507455508	9.28339356046806	-4.74261221476913	2.87842876983782e-05	0.00406645828865781	2.42543564690285	CALU	down
HSPB6	1.41947523298883	9.79660052959348	4.74244929836663	2.87988876240017e-05	0.00406645828865781	2.42496519356819	HSPB6	up
MTCH2	-0.561276578298205	8.7504306792917	-4.74140095536572	2.88930109897759e-05	0.00406645828865781	2.42193798033003	MTCH2	down
EIF1B	0.531921979826381	11.4055569008052	4.73788192993735	2.92111852295106e-05	0.00408488465244726	2.4117774539101	EIF1B	up
BBS9	-1.2842937618589	6.3266722980796	-4.73186057665535	2.97636484770539e-05	0.00413563051927981	2.39439577099445	BBS9	down
VIPAS39	0.52351105666646	7.09082358118054	4.72002122240178	3.08801563619504e-05	0.00426361146225283	2.36023369027929	VIPAS39	up
ISLR	0.802735162794689	6.39959672291747	4.71310674970548	3.15512350722596e-05	0.00432886913900216	2.34029103389224	ISLR	up
RERGL	1.66561135557811	5.42890702689345	4.71093803783377	3.17646668006869e-05	0.00433091378910616	2.33403740844603	RERGL	up
SLC22A9	1.48516793120094	3.90666621461647	4.70839737618048	3.20165158713339e-05	0.00433813847039223	2.32671206617593	SLC22A9	up
ZNF763	0.872971429136221	4.81064552468187	4.69830968540296	3.30360661950765e-05	0.00444590708804464	2.29763564736365	ZNF763	up
YPEL2	0.558037088940233	7.77751301392227	4.69652763096268	3.32194753770927e-05	0.00444590708804464	2.29250058867095	YPEL2	up
SRSF3	-0.54484683971133	9.09992690315944	-4.68555535869516	3.43710750907018e-05	0.00457198172624183	2.26089340199779	SRSF3	down
PPOX	0.531939912269454	5.0948531030769	4.6834548606559	3.4595981517887e-05	0.00457400810189518	2.25484456070355	PPOX	up
GATA6	0.646582080159538	9.07675691119751	4.67023621091129	3.60450156925813e-05	0.00473624286982115	2.21679303567052	GATA6	up
ICA1	-0.550925974879917	6.58217285792298	-4.66834398559486	3.62572798193964e-05	0.00473624286982115	2.21134808383597	ICA1	down
CD24	1.19970011187358	5.1992064763187	4.66638155746443	3.64787208683214e-05	0.00473680533180018	2.2057016673764	CD24	up
MEOX2	0.821713525221484	6.74453778242846	4.6599371509042	3.7215329878462e-05	0.00480386048105709	2.18716336257861	MEOX2	up
KPNA2	-0.770780353503163	7.99928509616701	-4.65628285272259	3.76395181853206e-05	0.00481598869128457	2.17665391287398	KPNA2	down
RPL27A	-0.955187586829803	8.28312839306484	-4.65373601214117	3.7937968286848e-05	0.00481598869128457	2.16933057259115	RPL27A	down
PPDPF	0.963189520250261	9.16165117816989	4.65130692300165	3.82247925307365e-05	0.00481598869128457	2.16234670931937	PPDPF	up
TNNT1	1.42830366421228	7.31191906647483	4.64972181493714	3.8413111725121e-05	0.00481598869128457	2.1577898404698	TNNT1	up
RBL1	0.68174515680102	4.24435621864954	4.64154267576737	3.93994645368095e-05	0.00488351885721875	2.13428235266191	RBL1	up
FAM110B	0.507058732670019	7.25513853039851	4.63320981865176	4.04300165892088e-05	0.00496250290452497	2.11034330199452	FAM110B	up
SMCHD1	0.612732681928221	6.5069118575159	4.63248966501337	4.05203173596518e-05	0.00496250290452497	2.10827489634375	SMCHD1	up
C16orf89	1.91813046970258	5.56408996024671	4.62253031133867	4.17896971411174e-05	0.00504261630702109	2.07967792550146	C16orf89	up
METTL7A	0.781233091541114	7.78964592271906	4.62215102645382	4.18388059395286e-05	0.00504261630702109	2.07858915554837	METTL7A	up
AP1S2	-0.506732248434334	9.87088825797766	-4.62027926503016	4.20819904580966e-05	0.0050440583617768	2.07321642309264	AP1S2	down
PAFAH2	0.793996242013594	5.56657866970381	4.60808044553196	4.37013573013303e-05	0.00520953611764219	2.03821384966999	PAFAH2	up
CHST10	1.3983882583302	6.05214122673027	4.58709482516639	4.66319592768342e-05	0.00548581958264864	1.9780527624845	CHST10	up
NLRX1	1.10761451996014	6.04009644517464	4.58703755353682	4.66402161443131e-05	0.00548581958264864	1.977888671713	NLRX1	up
STXBP1	0.566032786106218	7.72144311940251	4.58438027886789	4.7024903137992e-05	0.00548581958264864	1.97027579776266	STXBP1	up
LOC648691	-1.65043500046112	3.33197360000544	-4.57530577261185	4.83622944085131e-05	0.00560114234982559	1.94428650454983	LOC648691	down
FGF1	0.588996546522952	7.57751801865554	4.57420551935727	4.85269724555139e-05	0.00560114234982559	1.94113628003904	FGF1	up
TRPC1	0.559520420376118	6.85808187982049	4.56954804335478	4.92302055091526e-05	0.00565240491148507	1.92780322361925	TRPC1	up
DNTTIP1	0.588473380758719	6.81211439535114	4.56310372101188	5.02198027399576e-05	0.00570596352485507	1.90936066110928	DNTTIP1	up
MYOT	-1.79204800232074	8.38983720948755	-4.54730999037992	5.27286446583384e-05	0.00592925455268893	1.86419009167279	MYOT	down
TMEM158	-2.07029156235986	3.50728820549501	-4.54021122042587	5.38960808724587e-05	0.00602945130375736	1.84390066471184	TMEM158	down
ULBP2	-0.89280177836392	5.11386685311146	-4.53784975735252	5.42900462906523e-05	0.00604253755015603	1.83715306413566	ULBP2	down
ZNF471	0.744646141186145	4.87132715169973	4.53198072785585	5.52814947454028e-05	0.00612165384706072	1.82038700942127	ZNF471	up
ELOVL5	-0.595780674832085	7.39426235938487	-4.5260764218413	5.62968695419487e-05	0.00616251908480471	1.80352596450714	ELOVL5	down
SMIM12	-0.605451672761048	7.64349986817672	-4.5244382439857	5.65818263281928e-05	0.00616251908480471	1.79884881987916	SMIM12	down
CLU	0.890520921860563	7.76691377000613	4.52398650707967	5.66606540209002e-05	0.00616251908480471	1.79755914962937	CLU	up
ENAM	1.23989652507083	5.48720085708791	4.52193085632698	5.70207295381462e-05	0.00616251908480471	1.79169087495939	ENAM	up
SERPINA3	-1.86576066983614	7.6681065399385	-4.5216905022332	5.70629775443755e-05	0.00616251908480471	1.79100478148591	SERPINA3	down
DKK3	0.698671217072718	9.93671772370585	4.51710565062326	5.78747955879621e-05	0.00621548510910831	1.77791913300703	DKK3	up
SORL1	0.559736123362335	6.57401873363949	4.50630356293909	5.98326428484055e-05	0.00632564500788742	1.7471029014436	SORL1	up
ITM2B	0.510750732808921	12.1978029440897	4.50527022530934	6.00233104117669e-05	0.00632564500788742	1.74415603267611	ITM2B	up
ARHGAP1	0.690500476160413	7.88320078577892	4.50103201479505	6.08115986537668e-05	0.00634739246235369	1.73207142847891	ARHGAP1	up
DCAF16	0.520792522146076	5.93821939611557	4.49315994981268	6.23028695210168e-05	0.00645168806372795	1.70963363391334	DCAF16	up
CFH	2.11445808655951	7.76876529504425	4.49264168546833	6.24023003184322e-05	0.00645168806372795	1.70815679680261	CFH	up
UGCG	-0.720979516546939	8.10943402264748	-4.48872591394274	6.31586131996319e-05	0.00649908088183948	1.69699998482599	UGCG	down
NAP1L3	1.12900431140232	7.14346786263931	4.48161563007258	6.4555034205844e-05	0.00659089337553306	1.67674818266003	NAP1L3	up
LOC100287896	0.897937443769471	6.09020704512286	4.48111189560128	6.46551080616124e-05	0.00659089337553306	1.67531375991284	LOC100287896	up
MOAP1	0.667582801205437	9.72825005483086	4.47826458961487	6.5223638195021e-05	0.00660714073976738	1.6672066713311	MOAP1	up
CPT2	0.762680297687148	6.66660658624161	4.47676552599885	6.55249321234547e-05	0.00660714073976738	1.66293898248815	CPT2	up
PLIN2	-1.0754672559733	7.91423163078669	-4.47578322039623	6.57231052271153e-05	0.00660714073976738	1.66014266756953	PLIN2	down
C5orf46	1.14977865545989	7.62006412803498	4.46935934096875	6.70336751030197e-05	0.00667734987384646	1.64186009208545	C5orf46	up
ZFY	1.27332377011188	5.53545174106134	4.45790401609574	6.94347604541866e-05	0.00688508772412764	1.60927599013943	ZFY	up
LMO3	1.44075878877465	4.25010654831361	4.45173908312716	7.07617251066709e-05	0.00698491870227161	1.59174983662242	LMO3	up
TCEB1	-0.512431100872424	10.1729401477034	-4.45002497845048	7.11350811135432e-05	0.00699014321843219	1.58687805809625	TCEB1	down
SLC25A11	0.587507842563038	8.99926133697117	4.44593914563147	7.20328537998266e-05	0.00704662199840007	1.5752675578528	SLC25A11	up
TMEM70	-0.614089164981428	8.24826166673349	-4.43696651950974	7.40436281151977e-05	0.00721098994345106	1.54978111480315	TMEM70	down
ZNF540	0.799808106576672	5.52716996091719	4.43424542457592	7.46642494371461e-05	0.00723911378431708	1.54205483038292	ZNF540	up
TBCC	0.508728627628807	7.06346233258937	4.42999820141359	7.56431700193772e-05	0.00728578826943115	1.52999795866322	TBCC	up
SEMA3C	-0.641216684602945	8.64601317811417	-4.42593002687915	7.65926349735468e-05	0.00728578826943115	1.51845246689658	SEMA3C	down
KLHL13	0.651113500628917	7.73355757543711	4.4252099099571	7.67619166688304e-05	0.00728578826943115	1.51640909002412	KLHL13	up
ABCD2	1.26788005903433	5.0144885047999	4.42361845062122	7.71373335264266e-05	0.00728578826943115	1.51189356350817	ABCD2	up
RP11-1081M5.2	-1.62652491176721	4.12860950375029	-4.42192464594055	7.75388734538955e-05	0.00728578826943115	1.50708816093094	RP11-1081M5.2	down
PPP1R3C	0.676409493335305	10.5777837731065	4.42131430453218	7.76840657573394e-05	0.00728578826943115	1.50535672391802	PPP1R3C	up
SCRN1	0.609730572495747	7.36812617238662	4.41932194212293	7.81598832207117e-05	0.00728578826943115	1.49970520298852	SCRN1	up
CTD-2292M16.8	1.25867853115761	5.10113925341276	4.41805032704317	7.84650659163535e-05	0.00728578826943115	1.49609853317117	CTD-2292M16.8	up
CNIH4	-0.604520422092359	7.98642503752352	-4.41796553617887	7.84854569478029e-05	0.00728578826943115	1.4958580523079	CNIH4	down
TXLNGY	1.17610772248366	5.65196845135139	4.39748106194503	8.35672211394328e-05	0.00762604825735374	1.43780003363838	TXLNGY	up
LINC01278	1.23106690443169	4.9483754139483	4.396541036955	8.38080133771086e-05	0.00762604825735374	1.43513766454529	LINC01278	up
EXOC6B	0.512276064885808	7.78507469783929	4.39618743653242	8.38987660676094e-05	0.00762604825735374	1.43413622928273	EXOC6B	up
KCNMB2	0.956296251157991	5.86449250620872	4.39473498918373	8.42725540885996e-05	0.00762823969893279	1.43002298702338	KCNMB2	up
UCHL3	-0.617851775005953	9.11230864094107	-4.38843324273394	8.59133266063839e-05	0.00769568033868588	1.41218146190084	UCHL3	down
CCND1	0.708871116009051	8.27184466447833	4.38781524471606	8.60759111913525e-05	0.00769568033868588	1.41043219066219	CCND1	up
PNRC1	0.876651677386807	10.9021648399829	4.37618547252227	8.91924067271166e-05	0.0079417647051104	1.37752722094176	PNRC1	up
C20orf26	1.10813244735971	5.99580218820987	4.37252758493486	9.01953207451388e-05	0.00796603612168098	1.36718306508597	C20orf26	up
PANX1	-0.656048264267482	6.93235441243669	-4.36915357857324	9.11302033656058e-05	0.00801615075169634	1.35764399117243	PANX1	down
LINC00957	0.71695378139381	6.35871854929653	4.35801777430175	9.42837072936412e-05	0.00826023724743286	1.32617627184505	LINC00957	up
ABHD14B	0.736381337124263	6.24691676760108	4.34810408856958	9.71809981351958e-05	0.00848001389727718	1.29818245818579	ABHD14B	up
NIPSNAP1	0.69831506717479	6.78032682988126	4.33826811130468	0.000100141790009522	0.00870355836277978	1.27042726193633	NIPSNAP1	up
NAMPT	-0.856034255180221	9.19655379080242	-4.32467482089079	0.000104379591110451	0.00896472748060818	1.23210143311459	NAMPT	down
CASP8AP2	0.522470045243177	6.41561239387739	4.31632721432318	0.00010706860102479	0.00909909064447213	1.20858407388486	CASP8AP2	up
NR1H3	0.831540685560865	5.59586847841057	4.31532995806429	0.000107394351025585	0.00909909064447213	1.20577549044253	NR1H3	up
SLX4IP	0.658068026935918	4.95498100316419	4.31051275410665	0.000108981597487492	0.00909909064447213	1.19221159785349	SLX4IP	up
HCG11	0.959899710441096	5.1307554144336	4.31015353239387	0.000109100876010444	0.00909909064447213	1.19120032002415	HCG11	up
ABRA	-1.26703089937168	7.95240324368114	-4.30612875081107	0.000110446068647306	0.00910743969984038	1.17987159359892	ABRA	down
ATP1B3	-0.964008910816755	7.60741305048557	-4.30557132119723	0.000110633653405044	0.00910743969984038	1.17830283386169	ATP1B3	down
LINC00663	0.74884998758167	4.80170889371437	4.3047440444635	0.000110912621877589	0.00910743969984038	1.17597476779784	LINC00663	up
SHC4	0.751069966733427	5.55212808303651	4.3043342531204	0.000111051063954047	0.00910743969984038	1.17482161279728	SHC4	up
LOC100507431	1.23092454685823	4.36525410627369	4.29790016935024	0.000113247050441533	0.00925275058195522	1.15672059378049	LOC100507431	up
MNS1	0.937170223499674	6.27697969838467	4.28924219167409	0.000116269310755781	0.0094642351273782	1.13237658235205	MNS1	up
MGEA5	0.526603009756176	7.81194836720888	4.28772828219802	0.000116805827834861	0.00947256183723974	1.12812145503895	MGEA5	up
TMEM190	-1.36629389095524	4.13748987798412	-4.27564914853543	0.000121174304637475	0.00974590211715616	1.0941879208099	TMEM190	down
HSD17B11	0.875065581594828	8.44793719157349	4.27442515624214	0.000121625792844508	0.00974590211715616	1.09075110456179	HSD17B11	up
ANXA2P2	-0.605130328718953	8.99837604830431	-4.27351283711888	0.000121963386568124	0.00974590211715616	1.08818963250124	ANXA2P2	down
FAM73A	0.513328288298484	6.73131359733635	4.26792860845015	0.0001240498521388	0.00979370303167654	1.07251490462006	FAM73A	up
OCIAD2	-0.986869349827976	7.27789743699222	-4.26762251975664	0.000124165222350972	0.00979370303167654	1.07165591530404	OCIAD2	down
S100A16	-0.535447105348219	8.78157514889731	-4.26631433536053	0.000124659484946982	0.00979370303167654	1.06798492718555	S100A16	down
GPC3	1.10345098532519	5.14327740241801	4.26547696211415	0.000124976874555631	0.00979370303167654	1.06563530572609	GPC3	up
TMEM237	0.547915427621224	6.54451887883963	4.26474424830091	0.0001252552439073	0.00979370303167654	1.06357947468378	TMEM237	up
FAM117B	0.649671506285149	4.83519360849589	4.25238030546209	0.000130045056640775	0.0100958466570054	1.02890626069562	FAM117B	up
ZNF441	0.731420856181542	4.80333109991562	4.24926938323812	0.000131278183932037	0.0101323504487261	1.02018719751217	ZNF441	up
INTU	0.85614522912054	5.63979142463614	4.24430373318279	0.000133270246607876	0.0101614488076702	1.00627415490622	INTU	up
LRRC47	0.589959882636407	9.38717983593732	4.24316622765329	0.000133730725187574	0.0101614488076702	1.00308777562306	LRRC47	up
AMD1	-0.729427410735788	8.72940363621751	-4.24181845264941	0.000134278339162204	0.0101614488076702	0.999312751761095	AMD1	down
ENO1	-0.684530599196755	8.00562682445711	-4.24098888938743	0.000134616488902897	0.0101614488076702	0.996989398286863	ENO1	down
EHHADH	0.790393485110862	6.55221692400158	4.23807559044596	0.000135810632559266	0.0101957504247246	0.98883131857944	EHHADH	up
LMNTD1	1.60234306987946	4.30747236119931	4.23760218385565	0.000136005655447851	0.0101957504247246	0.987505817097516	LMNTD1	up
PI16	1.595982784023	5.92432174014229	4.23138107409409	0.000138594079485791	0.010312969175979	0.97009172500182	PI16	up
CCP110	0.627763740273671	5.8338711451663	4.23044540920776	0.000138987528660913	0.010312969175979	0.967473347425873	CCP110	up
CSTB	0.528502824092334	9.2847467480973	4.22497644746538	0.000141309190258082	0.010414391842838	0.952172759885537	CSTB	up
SPATA18	0.894927621376637	4.21625683265924	4.22198276506728	0.000142596076954592	0.0104738498948297	0.94380007245631	SPATA18	up
CYS1	1.70174216437629	5.20413049367323	4.21926068118048	0.000143776157133187	0.0105075580715903	0.936188699076405	CYS1	up
ZFYVE1	0.515776986951058	6.8648032531615	4.21805815218714	0.000144300515180227	0.0105075580715903	0.93282675952115	ZFYVE1	up
TUBB3	-0.566420832328552	9.00290848260922	-4.21443633585105	0.000145891118081776	0.0105384594071323	0.922703088950943	TUBB3	down
ETNPPL	-1.55950536997808	7.1818168862147	-4.20801707185649	0.000148752510198969	0.0105996822500725	0.904767155783237	ETNPPL	down
NAAA	0.542481262895099	6.12255306482916	4.20620254729763	0.000149571235363442	0.0105996822500725	0.899698890388898	NAAA	up
PHTF2	-0.520090062834771	6.61244720135234	-4.20601964597066	0.000149654005639346	0.0105996822500725	0.899188057605387	PHTF2	down
GXYLT1	0.568906261015461	5.92388918151291	4.1993251293967	0.00015271455573652	0.010741418249861	0.880495801875564	GXYLT1	up
CYBRD1	0.838625384661457	9.1419907693001	4.198421568071	0.000153132297763318	0.010741418249861	0.877973669457013	CYBRD1	up
HTRA1	0.801403857838865	8.89828506592058	4.19626026827138	0.000154136064806852	0.0107771738902611	0.871941524525006	HTRA1	up
UPF1	0.915677710305271	5.52493005169977	4.18714698725817	0.000158439720691895	0.0110426917153153	0.846518102033849	UPF1	up
DSC1	1.65877756136254	6.83743477394734	4.18550281221443	0.000159228574003348	0.0110623291142772	0.841933326084378	DSC1	up
STAT4	1.61231456978634	7.45579459456467	4.18407386210783	0.000159917281890487	0.0110749063633047	0.837949201674916	STAT4	up
NME1	-0.848464542972605	8.20951111310268	-4.18103791004316	0.000161390189627428	0.0111415410972226	0.829486056494122	NME1	down
LOC100506606	-1.17417565126259	6.19457172946622	-4.17306108205615	0.000165323649972721	0.0113770833569555	0.807259526151563	LOC100506606	down
GOLGA7B	-0.812607503846279	3.09030312016054	-4.17095835734631	0.000166376029953254	0.0114135002938058	0.80140294343509	GOLGA7B	down
MAN2C1	0.579968996483312	5.39952021392872	4.16345874224774	0.000170183034050872	0.0116380654790588	0.780523021014089	MAN2C1	up
ZNF579	-1.21567803201349	4.58710489011472	-4.16207964140566	0.000170892306134474	0.0116500489322611	0.77668483160397	ZNF579	down
EIF1AX	-0.585343843542613	9.26519069133057	-4.15971117400495	0.000172117153255769	0.0116969959447807	0.770094151431436	EIF1AX	down
CPOX	0.902893527557701	6.7771301912666	4.15812904405224	0.000172940120674103	0.0117164246351104	0.765692317517725	CPOX	up
ALDH6A1	0.828667701453611	8.55436436702903	4.15396572901438	0.000175124135247293	0.0117574615062149	0.754111831184161	ALDH6A1	up
GPAM	0.841204360998294	6.68402638654214	4.15307501820565	0.000175594875246389	0.0117574615062149	0.751634793577559	GPAM	up
PCDH19	1.44754480894276	4.38084056278136	4.15301345555992	0.000175627456678098	0.0117574615062149	0.751463596691799	PCDH19	up
BD495725	-1.1077264378504	4.92938495828079	-4.15287322603073	0.000175701693835712	0.0117574615062149	0.751073641780477	BD495725	down
HSF1	0.716884063021695	7.18162196901909	4.14472810565408	0.000180066688233232	0.0119473794946228	0.728431288857959	HSF1	up
MBOAT1	0.966242858240019	5.10506899053305	4.14451407644957	0.000180182803288146	0.0119473794946228	0.72783652512951	MBOAT1	up
SOX6	0.510004049030924	5.79093933712158	4.14226632102545	0.00018140667914828	0.0119920809261204	0.721590907217128	SOX6	up
GLT8D2	0.788668017367796	7.84507527012327	4.1358465069425	0.000184947058522687	0.0121159762212385	0.703759333325817	GLT8D2	up
P4HTM	0.511844759738176	7.97014143472536	4.13337175393527	0.000186329765213696	0.0121700114614873	0.696888091275589	P4HTM	up
TXNIP	0.743177250943868	12.213789128088	4.13112342729773	0.000187594707111362	0.0122160553302518	0.690646784751066	TXNIP	up
NTN4	0.66992806195846	8.77150118623225	4.12625726826467	0.000190361252356587	0.0123593176195207	0.677142531703242	NTN4	up
ARFRP1	0.599235135378104	6.14673855500609	4.12521003062525	0.000190961822338685	0.012361519745752	0.674237039817376	ARFRP1	up
BET1L	0.877372963200311	5.3208857219094	4.10976699441056	0.000200035750017905	0.0127751402598942	0.631421745670748	BET1L	up
RHOT2	0.742710670513581	5.72421216527471	4.10843532133733	0.000200837623591987	0.0127751402598942	0.627732405697333	RHOT2	up
CLIP3	1.34305087340671	4.50585478053086	4.10815463641082	0.000201007039170735	0.0127751402598942	0.626954835318258	CLIP3	up
DPYSL2	0.543094470077616	10.6801366713965	4.10722978545353	0.000201566247152986	0.0127751402598942	0.624392891563436	DPYSL2	up
GAP43	-1.00040368262041	5.59591280372228	-4.10568525952122	0.000202503525316471	0.0127751402598942	0.620114836676187	GAP43	down
SEC61B	-0.514208116481131	8.52349442093873	-4.10530133122714	0.000202737166916335	0.0127751402598942	0.619051514743566	SEC61B	down
HSPA2	1.17921867349955	7.79559785885893	4.1049051121083	0.00020297856391428	0.0127751402598942	0.61795418965965	HSPA2	up
LOC101927272	-1.55849627508238	2.71047716858301	-4.10199676863669	0.000204759079435478	0.0127751402598942	0.609900721797301	LOC101927272	down
CCND2	0.648920694844039	8.822537172027	4.10121699534812	0.000205239048510969	0.0127751402598942	0.607741806569003	CCND2	up
SNRPD1	-0.579346836777199	7.86791536247619	-4.1008635704582	0.000205456951258428	0.0127751402598942	0.606763347113779	SNRPD1	down
FAM69C	1.09468584443893	5.96739636273845	4.09921511216954	0.000206476286602985	0.012796250546148	0.602199978022452	FAM69C	up
PBXIP1	0.573271863397154	6.3906231110113	4.09672714371078	0.000208024086481297	0.0128193374197443	0.595313871420623	PBXIP1	up
CNPY3	0.590390322024104	5.71657984145355	4.09306144639435	0.000210325208727548	0.0128978443497309	0.585170833786266	CNPY3	up
KIAA1107	0.646574312658525	5.12389614426203	4.09281544280538	0.000210480522049241	0.0128978443497309	0.58449025550135	KIAA1107	up
RBL2	0.544547612513744	7.89984479437913	4.08717546236143	0.000214072136619552	0.0130505010712631	0.568891088643229	RBL2	up
NAT1	-0.757329821658606	6.84095496945855	-4.07739153400634	0.000220444941878761	0.0133213473880476	0.54184901157276	NAT1	down
MEDAG	-0.901349948409685	6.12133447991574	-4.07594798068259	0.000221400731182177	0.0133270620545826	0.537861129224424	MEDAG	down
KIAA1377	0.721871425805173	5.5731650827103	4.07540492928378	0.000221761335127824	0.0133270620545826	0.536361058033355	KIAA1377	up
PROS1	0.998547223919543	9.28093832759248	4.07330786637416	0.000223159236502295	0.0133375856008152	0.530569024427502	PROS1	up
AAMDC	-0.567831029203299	8.27699373675326	-4.07025186278371	0.000225211760389801	0.0134234823849823	0.522130371151073	AAMDC	down
SORBS1	0.713290753811574	10.3090917544496	4.06550382113983	0.000228437277302575	0.0135298126863398	0.509024031205543	SORBS1	up
ABAT	0.966752485471586	7.15290374526605	4.06489176472145	0.000228856331939463	0.0135298126863398	0.507334938625915	ABAT	up
VPS13D	-0.643485858325825	7.22453055130886	-4.06206956929298	0.000230798307965583	0.0136077434818087	0.499547731778653	VPS13D	down
LINC01208	1.32955767502563	5.16249708734884	4.06048392697772	0.000231896438890333	0.0136356356183089	0.495173384502476	LINC01208	up
TFRC	-1.14979447538645	8.4865505527449	-4.05707071676951	0.000234277551663333	0.0136991544318567	0.485759418082966	TFRC	down
C9orf16	0.557957657706485	7.01793478925428	4.05525637613938	0.000235552948179425	0.0136991544318567	0.48075647792317	C9orf16	up
FAM49B	-0.566216969808041	7.38275439043648	-4.05445802745688	0.000236116291263475	0.0136991544318567	0.478555338941195	FAM49B	down
RHOBTB1	0.736128111348991	7.47698468304281	4.05175222942588	0.000238035380654196	0.0137738510052288	0.471096334259418	RHOBTB1	up
LINC00690	1.5737677236491	2.55196788421541	4.04977939568106	0.000239444186855001	0.0137770813138417	0.465659034792235	LINC00690	up
SPG20	0.557390322767842	6.99430764905779	4.0487314780005	0.000240195808379194	0.0137770813138417	0.462771282350154	SPG20	up
B3GNT7	-0.853583631832495	5.55779321017984	-4.04716858582181	0.000241321069420163	0.0137770813138417	0.458464926556299	B3GNT7	down
ZNF571-AS1	1.94559187748888	3.24000430071398	4.04711487634558	0.000241359830658112	0.0137770813138417	0.458316947706802	ZNF571-AS1	up
GKN2	1.34905133177301	4.31642919703036	4.04709608666514	0.000241373392290989	0.0137770813138417	0.458265179075814	GKN2	up
ABHD11	0.511462837905296	5.90504555340884	4.04639428595232	0.000241880455796534	0.0137770813138417	0.456331667636328	ABHD11	up
NR0B2	1.12387765109396	6.12757486849506	4.04023803265207	0.000246373167546187	0.0139964339844273	0.439376088330264	NR0B2	up
CCDC124	0.975714650131249	5.30583795347247	4.03714853000954	0.000248658357891797	0.0140530623767087	0.43087058969769	CCDC124	up
LOC728196	-1.72051795839761	3.19551670394253	-4.0336460687017	0.000251273973336971	0.014129563983722	0.421231140388347	LOC728196	down
UCHL1	1.03724900344314	6.0585205297803	4.03354401573739	0.000251350586244431	0.014129563983722	0.420950317821773	UCHL1	up
FCGBP	-1.51256953924199	4.69049710245494	-4.03024147040368	0.000253842182128041	0.0141434316814399	0.41186402848829	FCGBP	down
PPP1R17	-0.654274735435766	4.93897426606701	-4.0298391035507	0.000254147385703619	0.0141434316814399	0.410757187511047	PPP1R17	down
APCDD1	0.777613233884407	7.38469139986318	4.02762011060316	0.00025583696878909	0.0142012302140814	0.404653869679211	APCDD1	up
TMEM107	0.531577831334229	5.5791292623883	4.02283358287192	0.000259518852690566	0.0143326677758094	0.391492872567021	TMEM107	up
DHTKD1	0.618338146165247	7.06927429328138	4.01651715934638	0.000264456616848655	0.0144952791370688	0.374134308469747	DHTKD1	up
MELK	-1.93814179344509	3.70260775481942	-4.01557081487676	0.000265204242173076	0.0144998259223199	0.371534486039636	MELK	down
MBNL1-AS1	-0.636983202312568	7.44118276391841	-4.01314271060702	0.00026713190411207	0.0145226368999493	0.364864993841453	MBNL1-AS1	down
PRF1	0.813407109623824	6.07175489650542	4.01290426098457	0.000267321942214079	0.0145226368999493	0.364210105148301	PRF1	up
CA3	1.71081181511746	5.63491819010542	4.01067960779924	0.000269101286378464	0.014566859956194	0.358100928498509	CA3	up
GTF2IRD2	-0.555399823941185	7.50533703655616	-4.00316332687969	0.000275198726300238	0.0148233585536783	0.337469791602269	GTF2IRD2	down
RPL22L1	-0.982241862303284	7.88187437953457	-4.00046810584408	0.000277417761892809	0.0148743834245959	0.330075374958893	RPL22L1	down
APOBEC2	-0.644226367926274	10.5007602918963	-4.00035689470988	0.000277509697630553	0.0148743834245959	0.329770304786413	APOBEC2	down
FMO4	0.6083828139612	6.74954885592055	3.9992116767854	0.000278458150040043	0.0148886385860871	0.326628974534189	FMO4	up
PSMA3	-0.593151990702419	8.66399260729899	-3.995929511895	0.000281193900747762	0.0149981538992969	0.317627906177649	PSMA3	down
PDE3B	0.625170026713606	6.1060991165644	3.9944713312128	0.000282417699060889	0.0150089927865417	0.313629871502815	PDE3B	up
LMOD1	1.37070810235407	5.25211499367948	3.99404896904868	0.00028277313936597	0.0150089927865417	0.31247194468829	LMOD1	up
GLA	-0.657037506090785	7.07350394874613	-3.99057136143185	0.000285716326711387	0.0150158346227581	0.302939694029649	GLA	down
ZFP3	0.535752104244234	7.26167855409625	3.99051805804497	0.000285761669855898	0.0150158346227581	0.302793612249147	ZFP3	up
TSPAN4	0.560631339776767	7.21053933403543	3.98827804217564	0.000287673508130341	0.0150158346227581	0.296655363995996	TSPAN4	up
C1QTNF7	0.869821509838702	5.8296105487889	3.98746057740833	0.000288374303695068	0.0150158346227581	0.294415619456436	C1QTNF7	up
CEP85L	-0.766526332399365	6.57257568046082	-3.98740570977246	0.000288421400019437	0.0150158346227581	0.294265295762076	CEP85L	down
SKIDA1	0.806258982574801	4.72861925304	3.98658402821833	0.00028912759656898	0.0150158346227581	0.292014187491604	SKIDA1	up
CD274	-0.583056380720888	7.26399488079254	-3.9858205211655	0.000289785302598266	0.0150158346227581	0.289922616043043	CD274	down
HOOK1	-0.985028097473695	4.68459052957573	-3.9824755106999	0.000292683985826733	0.0151300975137682	0.280761023281634	HOOK1	down
HBB	2.55330981993885	10.8386900576063	3.98042484754971	0.000294474954175256	0.0151384597721552	0.275145962081147	HBB	up
WIPF3	0.64754822335015	6.31743913747965	3.97990849774608	0.000294927591252165	0.0151384597721552	0.273732285137766	WIPF3	up
ZNF404	0.795219750526875	5.96730621269778	3.97687819854133	0.000297597652762707	0.0152039643911439	0.265437274669727	ZNF404	up
DLG1	-0.545042019347497	7.13823985497168	-3.97329519853927	0.00030078505661548	0.0153187813129118	0.255632477632824	DLG1	down
SCML1	-0.559845101126993	6.57627027561108	-3.97277623095092	0.000301249469779472	0.0153187813129118	0.254212618508717	SCML1	down
PACRG	0.879901965213501	6.49820366292074	3.96678286887617	0.000306663594731761	0.0154858016645217	0.237820412927925	PACRG	up
BEX1	1.5262055101898	7.77382588334686	3.96379860870914	0.000309394610003222	0.0155428102772379	0.229661869936813	BEX1	up
ATF6B	0.853919010077617	4.50022686183455	3.96373669337531	0.000309451520882157	0.0155428102772379	0.229492627531044	ATF6B	up
AQP3	-0.963074368116227	5.88581495871167	-3.95561721341477	0.000317003585191867	0.0158247899564316	0.207307383267384	AQP3	down
LINC01315	-1.10220457453214	5.27816934461997	-3.95352870184552	0.000318974936505678	0.01588684529651	0.201603719296222	LINC01315	down
BMP4	2.01135255700451	4.20680954515755	3.95055518192035	0.000321802226506242	0.0159548081164402	0.193485160602762	BMP4	up
PSMA5	-0.619172590796252	8.47622677658282	-3.94730507296326	0.000324920369519933	0.0160563580806749	0.184614177996287	PSMA5	down
FAM173A	1.67969385173769	5.31459301959129	3.94408578735657	0.000328037884202004	0.0161174469456458	0.175830156774531	FAM173A	up
LMCD1	-1.05761217164393	6.85856041123014	-3.94249130416273	0.000329592707790562	0.0161574492594407	0.171480555400584	LMCD1	down
PLCB4	0.532450940010883	7.48787512818772	3.94040145640708	0.000331641424293352	0.0162214297555145	0.165780696059207	PLCB4	up
SLC38A2	-0.706114760943736	10.5243316341768	-3.93876517776541	0.000333254132153035	0.0162590746733185	0.161318735747209	SLC38A2	down
YKT6	-0.708654429510776	6.14888078636697	-3.93709478974277	0.000334908318533407	0.0162717705318625	0.1567645181313	YKT6	down
TSPYL1	0.520084262402573	8.70211222958187	3.93527942964861	0.000336715118933553	0.016287007360389	0.151815908922203	TSPYL1	up
ZNF546	0.811281705013384	5.63576962075849	3.93141598521689	0.000340591931543666	0.0164065847431477	0.141287301742038	ZNF546	up
UBL7	0.727693988435943	6.83083177282624	3.93073208401961	0.000341282702661631	0.0164065847431477	0.139423970576668	UBL7	up
MXRA8	0.746596281338221	7.79378728673618	3.92931869338137	0.000342714607361864	0.0164314706804375	0.135573508070053	MXRA8	up
GBE1	-0.543047455137327	10.4352277754484	-3.92460733974247	0.000347529957046739	0.0165532009016913	0.122742469056102	GBE1	down
DNAJB5	-0.721569672220035	7.32793523891441	-3.92162779830498	0.000350609128083176	0.0166634817628202	0.114631062900293	DNAJB5	down
ADAM19	-0.573960456362665	6.48227885312134	-3.91094365839184	0.000361869927398261	0.0170869966800716	0.0855651585038961	ADAM19	down
C7orf13	1.22859738110126	4.53638282223756	3.90826377683512	0.000364749093652455	0.0171857483326745	0.0782796023628274	C7orf13	up
NRIP1	-0.607071726970283	8.38068615296908	-3.90644226740371	0.000366718742150101	0.0172413132758717	0.0733287721372591	NRIP1	down
KIAA1211	1.06415219009972	3.77967162966113	3.90447140660469	0.000368861521343595	0.0173047614798076	0.0679730536239722	KIAA1211	up
ARRDC3	0.904919564484989	7.86167448074751	3.90282218585069	0.000370663942650661	0.0173520040964038	0.0634922129749445	ARRDC3	up
CEP68	0.543459695486441	7.5561304796016	3.90059899429202	0.000373107191523108	0.0173932784053992	0.0574531338341853	CEP68	up
UCK1	0.581703325378386	6.61409303483275	3.89991792899361	0.000373858794163962	0.0173932784053992	0.0556033654393993	UCK1	up
GLRX2	-0.527513839769005	8.84657442540008	-3.89913634652579	0.000374723135930638	0.0173932784053992	0.053480753877972	GLRX2	down
BMP6	0.818229611523479	4.98184447521768	3.89912576203635	0.000374734854482587	0.0173932784053992	0.0534520098376978	BMP6	up
BOD1L1	0.500606306020241	6.20174668945858	3.89497215747587	0.00037936106212694	0.0175706190452212	0.042174602657199	BOD1L1	up
MAMDC2	1.039941600496	7.58208253138239	3.89129164122303	0.000383506645623881	0.0176667201782139	0.0321857401640688	MAMDC2	up
LOC100506813	-0.833305285022576	6.45099989754245	-3.89073188317554	0.000384140974475466	0.0176667201782139	0.030666901243511	LOC100506813	down
EMC10	0.552616052320786	6.4654677707694	3.88974227411843	0.000385264911614538	0.0176667201782139	0.0279819281691216	EMC10	up
TBC1D17	0.874420863313096	6.41448011420847	3.88954867568607	0.000385485161807463	0.0176667201782139	0.0274566960291489	TBC1D17	up
GNPNAT1	-0.502298500699585	6.8422295217087	-3.88807810476723	0.000387162173776129	0.0176739335244306	0.0234673869297204	GNPNAT1	down
DDX21	-0.551074700885183	8.43293695423951	-3.88798997247899	0.000387262902804393	0.0176739335244306	0.0232283244655012	DDX21	down
EBP	-0.519068205356795	7.1140130096986	-3.88583054709365	0.000389738936723923	0.0177280014500885	0.0173714825854629	EBP	down
MYH6	-1.57704748925366	11.5930093999383	-3.8851354025233	0.000390539265435144	0.0177280014500885	0.0154863775975009	MYH6	down
CD2	1.54306338587867	5.07222139218043	3.88483504037382	0.000390885569447287	0.0177280014500885	0.0146718928371703	CD2	up
SEPP1	0.55749675772004	11.3561372744396	3.87457957332954	0.000402890104470587	0.0180921587752695	-0.0131221897733784	SEPP1	up
OSMR	-0.736527995407703	6.96965871812838	-3.87440056837451	0.00040310278283223	0.0180921587752695	-0.0136070573408711	OSMR	down
CHRDL1	1.15440535900067	6.17257026316425	3.87386480612929	0.000403739980777498	0.0180921587752695	-0.0150582122743206	CHRDL1	up
NOP10	-0.573082239942689	10.7384942571505	-3.87373814037291	0.000403890770897998	0.0180921587752695	-0.0154012846023033	NOP10	down
CP	1.31203651225267	5.4290350433857	3.87311959435006	0.000404627908530441	0.0180921587752695	-0.0170765413394385	CP	up
INPP1	-0.533200972063823	7.06394485742202	-3.8730421387543	0.000404720306318199	0.0180921587752695	-0.0172863126856218	INPP1	down
KBTBD6	0.618616602660328	5.9130554655387	3.87000290776868	0.000408362048990557	0.0181804450994469	-0.025516039366158	KBTBD6	up
FOXD1	-1.58184654460103	2.96076930535064	-3.86901422782522	0.000409553567847988	0.0181963565837146	-0.0281926469675335	FOXD1	down
CST3	0.516215818117955	8.97722747497358	3.86705299471323	0.000411927159354851	0.0182646158157034	-0.0335013714569872	CST3	up
SAT1	-0.796387247143965	10.5217851893494	-3.86261313202817	0.000417349926726272	0.0184675226197437	-0.0455152333698212	SAT1	down
LTF	-1.46538844125197	4.56598194212878	-3.85984516627701	0.000420765642848738	0.0185809767181077	-0.0530022170344777	LTF	down
IGFBP3	1.09453425980591	9.4595859306315	3.8558320300659	0.00042576611581556	0.0187638137707403	-0.0638532870425399	IGFBP3	up
FAM179A	-1.19653714119708	7.07117570675229	-3.85478496357065	0.00042708023896228	0.0187837810745204	-0.0666836696159621	FAM179A	down
LOC100286925	1.44934588263688	3.38455243443667	3.85408997832147	0.000427954652681379	0.0187843677027048	-0.0685621464976816	LOC100286925	up
TICAM1	-0.821389608281388	5.96779638863881	-3.85104454763139	0.000431806855528697	0.0188447088983618	-0.0767919919794684	TICAM1	down
IL17D	1.8362101852359	4.76656030396805	3.84876910556106	0.000434707015378125	0.018890704263892	-0.0829392910967863	IL17D	up
FTHL17	-1.21560377946291	2.28422170996781	-3.84613628862253	0.000438086238387664	0.0189621941622615	-0.0900501855308669	FTHL17	down
ITGBL1	1.18665451686164	6.06783252973208	3.84613292382826	0.000438090573356856	0.0189621941622615	-0.0900592721063465	ITGBL1	up
NCK1-AS1	0.531124180689556	5.98549758081871	3.84508839369561	0.000439438286303326	0.0189828637934793	-0.0928798499447838	NCK1-AS1	up
AC012065.7	1.4371697719851	5.65800830847802	3.8403729339667	0.000445572640864435	0.0191866939371643	-0.105609184333771	AC012065.7	up
PATZ1	0.648105896607288	5.20929686066167	3.84011098814993	0.000445915829756695	0.0191866939371643	-0.106316113450286	PATZ1	up
LIG4	-0.521600287057887	6.7530375941868	-3.83435575324487	0.000453521049043672	0.0193886021085843	-0.121843033556893	LIG4	down
BBS10	0.650394148016349	7.32730949414607	3.83385164771468	0.000454193152633143	0.0193886021085843	-0.123202584848239	BBS10	up
CPE	0.750176714986079	8.46771851091351	3.82731789528903	0.000462992162855465	0.0195692773897102	-0.140817060029184	CPE	up
GCAT	-0.512339830290057	7.32056140754398	-3.82683643113016	0.000463647045973866	0.0195692773897102	-0.142114550218318	GCAT	down
DLEU1	-0.62905317958041	7.59675323179868	-3.82674600318179	0.00046377014532623	0.0195692773897102	-0.142358235424981	DLEU1	down
SORBS2	0.642797387867059	10.8334905770092	3.82674025618652	0.000463777969767599	0.0195692773897102	-0.142373722344261	SORBS2	up
LARP6	-0.55545592973184	7.57946212208743	-3.82406485396885	0.000467434411987165	0.0196097724951923	-0.149582295548125	LARP6	down
PCP4	-0.883597080308623	6.86539655940376	-3.81661811407044	0.00047775947254505	0.0199397679747938	-0.169635523357916	PCP4	down
R3HDM2	0.557735141883402	8.87377409062636	3.81641613980478	0.000478042569370486	0.0199397679747938	-0.17017918746139	R3HDM2	up
FAM50B	0.983562283885616	6.73533717981899	3.81454099757903	0.000480678628569388	0.0199640544785413	-0.175226019906635	FAM50B	up
ADAMTS15	-0.701770526948017	5.50358754639116	-3.81157260543512	0.000484880382485836	0.0199999437491798	-0.183213123522143	ADAMTS15	down
CXCR3	1.11026697327833	3.70719374308751	3.81149829076473	0.000484986029948024	0.0199999437491798	-0.183413049504049	CXCR3	up
CCDC101	0.513702517893699	6.21304607525622	3.8101376039859	0.000486924360176938	0.0200419904099243	-0.187073362369565	CCDC101	up
ZNF204P	1.07776123996791	6.16973725534763	3.80758287513024	0.000490583920928442	0.0201545917797626	-0.193944208868855	ZNF204P	up
RP11-140I16.3	0.708015999436268	5.21934926101249	3.8066372196729	0.000491945283601063	0.0201725307551827	-0.196487017480036	RP11-140I16.3	up
CXorf58	-1.49833927638624	3.23926135569461	-3.80489567696275	0.000494461983006346	0.0202305065794899	-0.201169215365021	CXorf58	down
LCLAT1	-0.657945357884673	9.28927939195972	-3.80437704236483	0.000495213867221985	0.0202305065794899	-0.202563406487021	LCLAT1	down
PAK1IP1	-0.722534619070418	6.81219978507225	-3.80262392028932	0.000497763640879233	0.0202408398905215	-0.207275542761936	PAK1IP1	down
LOC100507537	1.21122059892651	5.02168465539478	3.80229027877992	0.000498250333312401	0.0202408398905215	-0.208172217780702	LOC100507537	up
COL9A1	-0.682758941636494	2.08443874730414	-3.7990871642995	0.000502946318181776	0.020358747750979	-0.216779012126688	COL9A1	down
ATP1A2	0.754875413890087	9.86634064006722	3.79903764341719	0.000503019254539431	0.020358747750979	-0.216912050872746	ATP1A2	up
HSPB2	-0.624528306532552	8.5506293890037	-3.79783883285511	0.000504788039548002	0.0203684854280331	-0.220132451484178	HSPB2	down
TRIM41	0.616611899697868	6.97670355306889	3.79325762404229	0.000511603030336844	0.0205915500125429	-0.232435091651587	TRIM41	up
DPH6-AS1	1.5451756910903	3.92921237963635	3.78691500505937	0.000521185499483422	0.0209001133662332	-0.249457434146716	DPH6-AS1	up
PPP1R15A	0.579073637966443	7.33615028063211	3.78483741881197	0.000524361937900679	0.0209527410455813	-0.255030611076186	PPP1R15A	up
SAFB	0.504521504267957	6.37243066314295	3.78480032398555	0.000524418822410606	0.0209527410455813	-0.255130106940303	SAFB	up
PIP5K1C	0.703039494176837	7.19055103794947	3.78138229109513	0.000529686049607248	0.0210475431187288	-0.264296167134463	PIP5K1C	up
LRRC23	1.17785044460428	5.50130351977509	3.7787561127379	0.000533767768212085	0.0211711706609939	-0.271336308299958	LRRC23	up
CAPN12	1.27735268023671	4.81818132585244	3.77740802732774	0.000535874827124584	0.0212091386455864	-0.2749493767253	CAPN12	up
BARD1	-0.658627053096843	5.54290163691971	-3.77310658405161	0.000542651942846271	0.0213532638226076	-0.286474162014912	BARD1	down
LOC101927990	0.937606112647101	8.47188386431468	3.77292580698733	0.000542938573711942	0.0213532638226076	-0.286958390814157	LOC101927990	up
CTSF	0.592184888141587	7.54231664154567	3.77211137895309	0.000544231706870035	0.0213532638226076	-0.289139790480275	CTSF	up
HEATR5B	-0.592321948594228	7.5565032820889	-3.77120821752298	0.000545669214117114	0.0213549683868228	-0.291558619441322	HEATR5B	down
CLUH	0.765235099617206	7.55911018100858	3.77085464416655	0.000546232975468582	0.0213549683868228	-0.292505484327869	CLUH	up
PTCD2	0.51634455315225	7.14492883012193	3.76872925973025	0.000549633727190148	0.0214494807847103	-0.298196426709952	PTCD2	up
SYNPO	0.666454059842744	8.5584388439292	3.76744717721737	0.000551695037661894	0.021466218985111	-0.30162866674817	SYNPO	up
MRTO4	-0.753637080397052	6.276619302944	-3.76723886745349	0.000552030660125935	0.021466218985111	-0.302186281279603	MRTO4	down
SUSD5	1.33034815110741	4.83311482703268	3.76320816215927	0.000558563836238129	0.0216431085036142	-0.312973251797114	SUSD5	up
NRK	1.02566742460106	6.00567980655283	3.76218735221244	0.000560230251393593	0.0216691895995589	-0.315704346929392	NRK	up
FAM134B	0.673848094067136	10.1591574925214	3.75984701206504	0.000564068897734983	0.0217790495647587	-0.32196452348953	FAM134B	up
ENTPD5	0.534855483362874	5.40909956660046	3.75370737854493	0.000574260485553693	0.0220724817876698	-0.338379367228741	ENTPD5	up
PNP	-1.09556007932137	6.84425655075478	-3.75344254299858	0.000574704086885008	0.0220724817876698	-0.339087164865861	PNP	down
TMOD2	0.637734039556709	5.13767790959753	3.75236097252623	0.000576519167554985	0.0221032788052935	-0.341977536223466	TMOD2	up
LINC00260	-1.84407562347268	4.23446324159896	-3.74690181575584	0.00058576560562457	0.0224183801521053	-0.356560939489918	LINC00260	down
LAD1	-1.00068499215092	5.87917604426224	-3.74594005760989	0.000587409370655214	0.0224326995866543	-0.359129184128933	LAD1	down
LOC100287497	0.799904104142958	5.68732238734106	3.74548049993444	0.000588196386136433	0.0224326995866543	-0.360356268544561	LOC100287497	up
FBXL19-AS1	-0.891993728266181	4.21180007107743	-3.74404173501692	0.000590666941093903	0.0224876078882434	-0.364197548897363	FBXL19-AS1	down
A2M-AS1	0.719302319189778	6.91677592715296	3.7412396579187	0.000595507317235408	0.0226249610223398	-0.371676803588906	A2M-AS1	up
FBXO40	1.0575253741268	9.65742382284491	3.740633527827	0.000596559394655396	0.0226249610223398	-0.373294351828316	FBXO40	up
SMAD7	0.934428356457309	7.22566408395163	3.74015797115891	0.000597386089794532	0.0226249610223398	-0.374563364858497	SMAD7	up
DSEL	0.758603702769871	5.02991375243237	3.73953501263782	0.000598470700225517	0.0226266133995105	-0.376225609359561	DSEL	up
TTTY15	1.52365126666702	5.1696458771337	3.7386845649745	0.000599954457618949	0.0226266133995105	-0.378494668155919	TTTY15	up
ZBTB43	-0.511817835849386	7.12839261845534	-3.73560143009272	0.000605363408106919	0.022718539944429	-0.386718801420054	ZBTB43	down
RP11-650K20.3	1.46545133173597	4.28655607337073	3.73559211331154	0.000605379824380654	0.022718539944429	-0.386743649016319	RP11-650K20.3	up
AL832163	-1.52035917446856	2.68930440064536	-3.73373155556017	0.00060866678610413	0.0227754132742051	-0.391705157477815	AL832163	down
FIBIN	1.0862524990098	7.86262305426099	3.73040000424597	0.00061459563335879	0.022957883119387	-0.400586607813112	FIBIN	up
HINT3	-1.21793208878005	7.45998209604627	-3.72958784478092	0.000616049396914713	0.0229728505875119	-0.402751180749741	HINT3	down
NME7	-0.741139606111796	10.9823519892541	-3.72270904479567	0.000628496430167137	0.0232383891933832	-0.421076241979334	NME7	down
RPL23AP32	-0.601822692979438	8.09940008803538	-3.71311033403565	0.000646271931935279	0.0238149023567029	-0.44662202361866	RPL23AP32	down
SFRP4	1.5488632808058	5.98059678837247	3.71200182742757	0.000648355749170624	0.023820147721608	-0.449570286264045	SFRP4	up
PRICKLE2	0.663565673796455	6.49536920180708	3.71159619894879	0.00064911988745128	0.023820147721608	-0.450649026412481	PRICKLE2	up
AC100830.4	1.53637624610345	3.99488646413916	3.71128061777728	0.00064971499283764	0.023820147721608	-0.451488255782408	AC100830.4	up
TRDN	-1.047464682874	6.81109120130619	-3.710694206256	0.000650822214818029	0.023820147721608	-0.453047623528413	TRDN	down
CXorf65	1.26051551869634	2.94777674493882	3.70991389301612	0.000652298375328641	0.023820147721608	-0.45512243838216	CXorf65	up
AK074476	0.644757161549168	4.83289089002619	3.70881821056095	0.000654376596676333	0.023820147721608	-0.458035475872933	AK074476	up
FAM71A	-0.98090468807218	5.03403034538482	-3.70802481640214	0.000655885447308941	0.023820147721608	-0.460144594383864	FAM71A	down
CHAC2	-1.39491649254408	5.88337146548453	-3.70726508049388	0.000657333437011598	0.023820147721608	-0.462164048594908	CHAC2	down
LOC339803	0.644599559876375	5.22904438051958	3.70581259711217	0.00066011034110823	0.023841568031914	-0.46602438023686	LOC339803	up
PRDM1	0.676883346612695	5.79584343836204	3.70483913651054	0.00066197777181871	0.0238694960202069	-0.468611212467109	PRDM1	up
ZNF658	0.738076429470565	6.42901703680506	3.69087719890991	0.000689329421901946	0.0247738407558335	-0.505679512565697	ZNF658	up
NCEH1	-0.615010664396737	8.04219075592661	-3.69001745189038	0.000691048873255052	0.0247947881086496	-0.507960043971323	NCEH1	down
PPP1R14B	-0.962616198135073	7.04390086850928	-3.68918913458225	0.000692709382479124	0.0248135553017768	-0.510156979649991	PPP1R14B	down
TSPAN13	-0.688826635156387	9.32805342264197	-3.68809374971875	0.000694911191781978	0.0248516190962686	-0.513061913734122	TSPAN13	down
MAP4	0.689412884156189	9.36491112912288	3.68711042387671	0.000696893506971727	0.0248817215296043	-0.515669338494606	MAP4	up
NAP1L2	0.888428471567942	6.69731499777151	3.68473531599698	0.000701704096642295	0.0249190128582634	-0.521965971289383	NAP1L2	up
JMY	0.544490579588294	7.42027283904727	3.68243730973555	0.000706389022195782	0.0249190128582634	-0.528056455013877	JMY	up
GPM6B	-0.667070146872107	6.69516156666568	-3.68236960503569	0.000706527507994758	0.0249190128582634	-0.528235869009731	GPM6B	down
KCNE1	0.7693921129272	5.75169604946017	3.68222530549627	0.000706822751271308	0.0249190128582634	-0.528618250437346	KCNE1	up
CCT5	-0.556881836599224	8.11088830862104	-3.68104244040943	0.00070924743870683	0.0249190128582634	-0.531752486029621	CCT5	down
SSR3	-0.584374193958752	8.68230586336252	-3.68098720823128	0.000709360851935896	0.0249190128582634	-0.531898823498553	SSR3	down
LDHA	-0.673346753420912	12.1849701944454	-3.67777663893702	0.000715983567958809	0.0251112243328319	-0.540403506441604	LDHA	down
LOC101927020	-0.83559021971271	5.99031425947426	-3.6698109520587	0.000732673754107822	0.0256142274773432	-0.561489775206706	LOC101927020	down
HOXD9	-1.0175146184299	4.46526323799898	-3.65689134676749	0.000760544688371927	0.0262359371114054	-0.595645420046282	HOXD9	down
C1orf105	-1.26834965722361	7.30184223219547	-3.65683865110656	0.000760660433711358	0.0262359371114054	-0.595784619109396	C1orf105	down
HNRNPAB	-0.523204921302867	9.33714357382691	-3.65540011700618	0.000763826725343004	0.0262359371114054	-0.599584246727468	HNRNPAB	down
ZBED1	0.542793865230322	7.63825720795936	3.65437456898632	0.000766091768964713	0.0262359371114054	-0.602292627825005	ZBED1	up
PRKY	1.49821329524985	4.47924861228812	3.65223534692199	0.000770837358710757	0.0262945937137027	-0.607941000743065	PRKY	up
ANXA2	-0.801695574395071	10.5663140954841	-3.65197331810989	0.000771420581103356	0.0262945937137027	-0.608632753687859	ANXA2	down
PRKCSH	0.77344427172964	7.12612251573709	3.64910797358359	0.000777826081357481	0.0264298854606303	-0.61619574095096	PRKCSH	up
HCRTR2	1.53495727048388	4.17008229232176	3.64852065116844	0.000779145363959404	0.0264298854606303	-0.617745623065549	HCRTR2	up
ZFPM1	0.595788029542326	6.29271897637776	3.64822154264584	0.000779818070294814	0.0264298854606303	-0.618534894912658	ZFPM1	up
SOCS2-AS1	1.4234731019587	3.34290123425112	3.64509611315926	0.000786880859386883	0.0265724550271283	-0.62678033213797	SOCS2-AS1	up
ABCA6	0.892974485751844	6.93111675564801	3.64191289446219	0.00079413761355294	0.0267071885559638	-0.63517487974048	ABCA6	up
FBXL2	1.50403241640562	4.72693389997108	3.64173570065576	0.000794543450507471	0.0267071885559638	-0.635642062666877	FBXL2	up
CENPA	1.03713640683559	5.98253187915705	3.6335351577216	0.00081354590499464	0.0271784133498592	-0.657251827431967	CENPA	up
TNFRSF11B	-1.09470852835353	6.93965733679366	-3.63252597694095	0.000815914447102028	0.0272158618708421	-0.659909624557132	TNFRSF11B	down
LTV1	-0.509476185096386	6.92087702864093	-3.63172107142999	0.000817808318800488	0.027237386984172	-0.662029193214138	LTV1	down
TP53INP1	0.509244088019233	6.26633162399984	3.62996753057089	0.000821948924870343	0.0272964540342239	-0.666646061874138	TP53INP1	up
NSG1	-0.789190659305143	5.29370904099429	-3.62991031811644	0.000822084359407981	0.0272964540342239	-0.666796678167182	NSG1	down
HEATR3	-0.565297970423803	6.13382962652248	-3.62557808285951	0.00083240241993924	0.02755300640113	-0.678198425231217	HEATR3	down
RARRES2	1.10430049783502	6.58211672969637	3.62507860706994	0.00083360001030235	0.02755300640113	-0.679512558278823	RARRES2	up
LOC102725382	-1.16412254323194	2.9324229539171	-3.61823648015787	0.000850173400195928	0.0280582945919428	-0.697505870285514	LOC102725382	down
MYOM2	0.891949087394073	11.2005723076965	3.615382425986	0.000857180072295924	0.028161721802915	-0.705006726555371	MYOM2	up
RBM48	0.511510955788678	6.0753208049467	3.61431337001148	0.00085981888555064	0.0281892271711493	-0.707815644099569	RBM48	up
ZNF630	0.995025340864606	5.49518905636671	3.60373342250176	0.000886359372350087	0.0288595965788316	-0.735593199535881	ZNF630	up
DCBLD2	-0.55299187692829	7.441905890568	-3.60239716327285	0.000889767053811395	0.0288977135319774	-0.73909881682959	DCBLD2	down
LINC00844	1.76343294115721	7.45978337407695	3.60147012653617	0.000892138557867473	0.0288977135319774	-0.741530497674941	LINC00844	up
GNG8	1.53363219151727	3.53762357415305	3.60142411121488	0.000892256430608301	0.0288977135319774	-0.741651191343832	GNG8	up
RCAN1	-0.747542204865482	8.0929763627102	-3.60120077621793	0.000892828738049635	0.0288977135319774	-0.742236966801338	RCAN1	down
SVIL	0.675732203417798	9.82637283174941	3.59924592299796	0.000897853258606532	0.0290172871651874	-0.747363534680087	SVIL	up
WDR31	0.641620811902595	6.29434132283598	3.59273598271939	0.000914782648795098	0.0294096723342544	-0.764426274220815	WDR31	up
RORB	0.983827917839468	5.35250120187054	3.59250573658626	0.000915387005040512	0.0294096723342544	-0.765029488926602	RORB	up
RASGEF1C	-1.236335819214	2.7258294803164	-3.59069274522265	0.000920159239039355	0.0295195202935934	-0.769778650362012	RASGEF1C	down
RP11-305O6.3	-0.889722792776859	5.98628787674386	-3.58812853899281	0.00092694975668158	0.0296501597390156	-0.776493695555556	RP11-305O6.3	down
NUDT4	-0.938438879323687	4.74354541274705	-3.58614859115971	0.000932226015111946	0.0297752716246956	-0.781677153076545	NUDT4	down
LOC101926967	1.02559085223215	5.36317188937485	3.57650916872504	0.000958329171200321	0.0305196363061825	-0.806893533867465	LOC101926967	up
UCA1	-1.02135000146958	5.62677039604871	-3.56884202419223	0.000979592168026252	0.0309707291963662	-0.826927427989779	UCA1	down
DZIP1	0.639868958983082	5.42813902940819	3.56518133359593	0.000989903571159617	0.0311720747549049	-0.836485399760549	DZIP1	up
GPR124	0.747878125581794	6.14419006486399	3.56505988988874	0.000990247435487008	0.0311720747549049	-0.83680240582823	GPR124	up
PCSK5	0.744093687459127	5.84521660863475	3.55678886217555	0.00101393886132125	0.0316892210024685	-0.858380192125705	PCSK5	up
LOC100289098	0.986921509780903	5.73489143176601	3.55514542016509	0.00101871078188462	0.0317928121699755	-0.862664803322835	LOC100289098	up
OTX2	1.11115589365423	3.53767084968345	3.55455961517459	0.00102041694725647	0.0318005652919997	-0.864191823036657	OTX2	up
ADRA1D	-0.959320928360671	3.68255280940281	-3.55205304463533	0.00102774844529997	0.0318589718983719	-0.87072434084667	ADRA1D	down
PABPC3	0.519695122361615	10.2010460805696	3.55192212476414	0.00102813276261535	0.0318589718983719	-0.871065477702119	PABPC3	up
ADIPOQ	2.42869031849776	6.04561841273106	3.54922239512402	0.00103608872690687	0.0319892061377632	-0.878098790933949	ADIPOQ	up
BC045791	-1.6192652057336	3.49561394274836	-3.54900405043731	0.00103673475770793	0.0319892061377632	-0.878667508024562	BC045791	down
PIK3R1	1.01874830677398	9.55591474886098	3.54570865210096	0.00104653221525279	0.032200423520084	-0.887248901600362	PIK3R1	up
AK6	-0.558137734866676	9.41367147595201	-3.54486839318176	0.00104904456809707	0.0322322637366725	-0.889436364936214	AK6	down
PRM3	-1.55475083521308	3.19838906924232	-3.54088581725056	0.00106103142293568	0.0324339706049604	-0.899800877286244	PRM3	down
NPBWR1	-1.23525951148703	3.11369624510743	-3.54012235161564	0.0010633443063129	0.0324431553037986	-0.901787125541359	NPBWR1	down
COMP	1.1009223302753	6.00804743454458	3.53752868874494	0.00107123792729497	0.0326383455082957	-0.908533303732102	COMP	up
ECH1	0.508169958293891	10.4166127351356	3.53589381722096	0.00107624243567923	0.0327408519667483	-0.912784411441142	ECH1	up
RP4-714D9.5	1.16277458902547	3.86714027884236	3.53216506436218	0.00108774070744885	0.0328657389653693	-0.922476607600137	RP4-714D9.5	up
RAB1B	0.527688173630525	7.62382220692137	3.53005953872448	0.00109428550949933	0.0330177571088906	-0.927947332638646	RAB1B	up
PSAT1	-0.895054554281882	5.09542755892116	-3.52903589967234	0.0010974810324786	0.0330228258255457	-0.930606450505458	PSAT1	down
TUBA1B	-0.526270019777645	11.5003188153335	-3.52716786129276	0.00110333565978135	0.0330838726823161	-0.935458105664587	TUBA1B	down
KANK1	0.512220677265644	8.80471461258422	3.52643300871889	0.00110564697650171	0.0330838726823161	-0.937366316317694	KANK1	up
ABI3BP	0.905808036733124	7.49461120171711	3.5262505430389	0.0011062216024046	0.0330838726823161	-0.937840099637482	ABI3BP	up
BEND5	1.04032452176265	4.63890008173356	3.52597411260256	0.00110709269117996	0.0330838726823161	-0.938557845446284	BEND5	up
ODC1	0.798567171026779	9.421911987892	3.52425903601596	0.00111251199022449	0.0331268396428754	-0.94301039262881	ODC1	up
CNTN4	0.964239251849039	4.34506460117993	3.5236767112016	0.00111435780738947	0.0331268396428754	-0.944521938338594	CNTN4	up
RPS11	-0.886546120794318	8.35648284363194	-3.52367000895261	0.00111437906887499	0.0331268396428754	-0.944539334716715	RPS11	down
LOC102725017	1.38222985782725	4.7703097010724	3.52278926294151	0.00111717644384471	0.0331581008469011	-0.946825261304508	LOC102725017	up
RBM3	-0.83792921255386	7.91543116269394	-3.52220521379511	0.00111903518480955	0.0331681420606254	-0.948340974118019	RBM3	down
ZFP57	-2.04496516906071	3.81331534028699	-3.5207496048252	0.00112368060557304	0.0332303308482611	-0.9521180077254	ZFP57	down
MYC	-0.940319314967224	7.2294978509429	-3.51808928787197	0.00113221861813844	0.0333343964000719	-0.959019062227509	MYC	down
MARCH11	-0.955978085179581	6.12445435686801	-3.51789856502888	0.00113283311070103	0.0333343964000719	-0.959513713082747	MARCH11	down
MTMR3	0.516858496377906	5.93388885818642	3.51759475808102	0.00113381261191168	0.0333343964000719	-0.960301627090343	MTMR3	up
LINC00661	-0.640364404911414	5.45536985205587	-3.51519024450176	0.00114159372261238	0.0334729395951467	-0.966536484406549	LINC00661	down
RPLP2	-1.12819962776316	4.71650504394714	-3.51415053098547	0.00114497413611698	0.0335269943347543	-0.969231794909451	RPLP2	down
SMAD9	0.725039578054996	6.30109496240501	3.51205503161494	0.00115181644672829	0.0336821391224902	-0.974662893622821	SMAD9	up
TSIX	-1.82578006937621	3.89906256514015	-3.5102758470842	0.0011576567120674	0.0338076053196122	-0.979272922693204	TSIX	down
KCNT2	1.22730608081027	5.17558185931116	3.50752509496627	0.00116674218684417	0.0339280187083526	-0.986398114223285	KCNT2	up
NUBP2	1.12577498325864	5.8654212672375	3.50696977725596	0.00116858463417134	0.0339280187083526	-0.987836204234689	NUBP2	up
AL833181	-0.91950523710604	6.14334246623683	-3.50653516749777	0.00117002854140958	0.0339280187083526	-0.988961622311981	AL833181	down
SUGP1	0.530943912773687	5.60367209792682	3.50626338087727	0.00117093237028559	0.0339280187083526	-0.989665376478058	SUGP1	up
CYP2R1	-0.576933120139428	4.9883153829387	-3.50620952958745	0.00117111153277055	0.0339280187083526	-0.989804813820936	CYP2R1	down
XRCC4	-1.21099906564121	6.11763237873217	-3.50550913548803	0.00117344413208313	0.0339505089408401	-0.991618250902324	XRCC4	down
CD14	-1.12753267935454	8.23246961037074	-3.50435565285116	0.00117729542474209	0.0340168207824486	-0.994604421240232	CD14	down
NANP	-0.585245253217254	6.50731483346537	-3.50304371364799	0.00118169052488246	0.0340986492067603	-0.998000220676137	NANP	down
TAF4	0.503923358708874	5.81508122098874	3.50238420932385	0.00118390586020734	0.034110212627035	-0.999707033098487	TAF4	up
OR51E2	-0.690083578651532	3.94385157024166	-3.50152972065691	0.00118678209415171	0.034110212627035	-1.00191823404367	OR51E2	down
TRRAP	1.01733836129231	5.48695328590146	3.49906082808079	0.00119513018805394	0.0342721907303969	-1.00830561017381	TRRAP	up
AB488780	0.80310099934883	6.56058436843469	3.49296330541689	0.00121598994712204	0.0347451802353784	-1.02407123598769	AB488780	up
ABCD4	0.856902772415834	5.17733114157549	3.48946511754134	0.00122811455208628	0.0349756122111778	-1.03310993614858	ABCD4	up
FAHD2CP	0.651786841776905	5.96968055420829	3.47637622021773	0.00127451714511506	0.0360150149231672	-1.06688944278437	FAHD2CP	up
DUSP27	0.551259518744274	10.3250719659125	3.47453792591078	0.00128116738195179	0.036107160947016	-1.07162860712726	DUSP27	up
ELMO1	0.682043030321434	5.87147707709081	3.47432206325169	0.00128195046883036	0.036107160947016	-1.07218502392822	ELMO1	up
LOC100507616	-1.53438274111146	3.66826689667445	-3.47343611862783	0.00128516922776231	0.036107160947016	-1.07446849192681	LOC100507616	down
CMC2	-0.522059307821952	9.95612182343572	-3.47332564776813	0.00128557112656131	0.036107160947016	-1.0747532034228	CMC2	down
KREMEN1	0.583785055080513	5.44003307246422	3.47319301280247	0.00128605381874084	0.036107160947016	-1.07509503148509	KREMEN1	up
RBP1	-0.615094427270932	6.46618928524186	-3.47231288768734	0.00128926122162977	0.0361506857967269	-1.0773631329981	RBP1	down
ENDOG	-0.557754418202725	7.54454457768181	-3.47056917090628	0.00129563843918129	0.0362363494240255	-1.08185588112923	ENDOG	down
DNAJC6	0.503704286415807	5.79609699509828	3.46870853078419	0.001302476623674	0.0363809571644665	-1.08664864253293	DNAJC6	up
MYH10	0.904166789670107	8.84493666634253	3.46566833693053	0.00131372438966703	0.0366482065992152	-1.09447701034076	MYH10	up
LRRC8B	-0.729703570219938	4.8654016673546	-3.46520638357394	0.00131544160026504	0.0366492445846512	-1.09566621949986	LRRC8B	down
FIGN	-0.570605869066702	7.08969205926811	-3.46418472707789	0.00131924702918109	0.0366616228555228	-1.0982959935972	FIGN	down
MYRIP	0.727867267621534	4.92478730447073	3.46205846619456	0.00132720070846291	0.036784875265497	-1.10376780577257	MYRIP	up
WNT5A	1.02204223051212	4.68441121321293	3.46150551643597	0.00132927663934238	0.036784875265497	-1.10519051465275	WNT5A	up
GAL3ST3	0.95304324305802	3.44272229396149	3.46070766847368	0.00133227747333621	0.036784875265497	-1.10724313198285	GAL3ST3	up
FAM13C	0.622266481923615	6.35452965322707	3.46030365414834	0.00133379951111658	0.036784875265497	-1.10828244596165	FAM13C	up
CLASRP	1.19967423881231	6.02408232618381	3.45718880247703	0.00134559012850406	0.0370164547961111	-1.11629325634557	CLASRP	up
KIR2DL5A	-1.06879024568337	3.60408124723439	-3.45431379680226	0.00135656144738475	0.0372503792000561	-1.12368400907413	KIR2DL5A	down
SLN	1.36824234645087	6.88725151098386	3.44638194999671	0.0013872764113188	0.0379716874691588	-1.14405827377479	SLN	up
MTHFD2	-0.739341054394409	6.92732378892061	-3.44401144232278	0.00139658443283861	0.0381307752219953	-1.15014272678507	MTHFD2	down
ACAD10	0.642312187787997	5.04905970452703	3.44177839190457	0.00140540741098417	0.0382758585151308	-1.1558724276258	ACAD10	up
XG	1.06394901165078	4.71451628878222	3.44015100664088	0.00141187095638314	0.0383682358623714	-1.16004688991913	XG	up
BCL2	0.556389299490121	5.94214033009428	3.44003898808721	0.00141231691026744	0.0383682358623714	-1.16033419581277	BCL2	up
LMTK2	0.707126157458273	5.40271609063609	3.43858735882659	0.00141810816525392	0.0384183502109938	-1.16405691500338	LMTK2	up
MYEF2	0.535155490236144	5.77299617377556	3.43729068741424	0.00142330044209864	0.0384749679608202	-1.1673815696548	MYEF2	up
BSG	1.03056728175525	10.5430804135579	3.43606843066002	0.00142821140392588	0.0385599403176275	-1.17051484348923	BSG	up
MME	1.42230740637553	4.73119582845072	3.43495327755744	0.00143270618116891	0.0386334800274411	-1.17337306217843	MME	up
PPBP	1.81595252605125	4.70885185264429	3.42916234331529	0.00145626597363188	0.0391236973088417	-1.18820806809804	PPBP	up
C9orf89	-0.522890308677049	6.21187409626911	-3.42722941592521	0.00146421211437652	0.0392887912363146	-1.19315693680013	C9orf89	down
SIDT1	0.91762484695152	4.41932258654992	3.42552586892838	0.0014712496822795	0.0394291299986822	-1.19751734509963	SIDT1	up
FBXO32	0.805112980335956	8.36039679148949	3.42255497740332	0.00148360034758694	0.0397113393651647	-1.20511901040995	FBXO32	up
CCL21	1.06955970102354	6.43583111878027	3.41964059847492	0.00149581245877525	0.0399891529266937	-1.21257280444461	CCL21	up
ADRBK2	0.709501523267782	5.82075452556469	3.41837908358628	0.00150112836138403	0.040065559263392	-1.21579823939211	ADRBK2	up
RP1-58B11.1	1.2389875065184	3.39494755857684	3.41809127618749	0.00150234368450399	0.040065559263392	-1.21653401866264	RP1-58B11.1	up
HCN2	-0.735821322857351	5.72711318132372	-3.41572708607072	0.00151236263751219	0.0402343791918639	-1.22257686834674	HCN2	down
ICAM3	-0.515627451040703	7.19226820194479	-3.41207931751745	0.00152794665855744	0.0404516460636294	-1.23189633281696	ICAM3	down
NECAB1	1.55063804125094	3.85866856246824	3.41135567027368	0.00153105643900284	0.0404848438992085	-1.23374452891159	NECAB1	up
HEPH	0.731119582428368	6.54739696673546	3.40859713405732	0.00154296652056181	0.0407503809274284	-1.2407879894779	HEPH	up
NCLN	-0.772030374600075	4.80399540043072	-3.40406062016869	0.00156274604267642	0.0411730735760702	-1.25236485264425	NCLN	down
STXBP6	-0.864839631765552	6.86015680225191	-3.40146238379839	0.00157418352757486	0.0413744742819827	-1.25899179581694	STXBP6	down
DHRSX	0.624344922181033	6.55762333891001	3.39749912922823	0.00159178417530093	0.0417867289821779	-1.26909526981711	DHRSX	up
SCUBE2	1.37256549443873	5.33141598199658	3.39417298504827	0.00160670053161278	0.0420265852483606	-1.27756987505567	SCUBE2	up
KIAA1211L	-0.633996056073395	5.14040762612749	-3.3903400798368	0.00162405524540885	0.0423789057160216	-1.28733032411043	KIAA1211L	down
AOAH	-0.735414686513247	6.57227056729778	-3.3868607292408	0.0016399641852041	0.0427429136203433	-1.29618550701759	AOAH	down
EMP3	-0.505290699649317	8.09526983754578	-3.38339150115391	0.0016559750947358	0.0429065912728289	-1.30501023397289	EMP3	down
SERPINF1	0.728142754001814	10.6209830723045	3.38215115068948	0.00166173563609736	0.0429511408785117	-1.30816419273315	SERPINF1	up
LIPG	-1.71857965385403	3.56682571719445	-3.38118281606019	0.00166624616549998	0.0430167575152449	-1.31062605307983	LIPG	down
GOT2P1	1.41875981102644	5.11624496837023	3.38055715850155	0.00166916671552743	0.0430270406010617	-1.31221650834745	GOT2P1	up
DUSP13	-0.581838148515586	7.015112693651	-3.3797637187189	0.00167287750420773	0.0430270406010617	-1.3142332550575	DUSP13	down
GHR	0.546658359858482	7.95911746231281	3.37949339031571	0.00167414358575658	0.0430270406010617	-1.31492031326891	GHR	up
HAS2	-0.800159987238954	5.61103920353453	-3.37439829256991	0.00169817841296564	0.0435320353452944	-1.32786450439559	HAS2	down
ALKBH3	-0.649775665356105	6.45481494090831	-3.36965375791999	0.00172085571541355	0.0438556862520404	-1.3399089298138	ALKBH3	down
TIMM10	-0.530932757291529	8.27158271036768	-3.36775552649267	0.00173000941626462	0.0440375209052657	-1.34472528212228	TIMM10	down
PTRH2	-0.590502847475995	7.17045239144319	-3.36508232023612	0.00174297912393586	0.0443159552315394	-1.35150556004118	PTRH2	down
TIMP3	0.58171272654025	9.11059404527234	3.36321827254187	0.00175207790560707	0.0443881053146734	-1.35623183406303	TIMP3	up
RP11-1069G10.1	1.06526978631947	5.21223649457252	3.36315935618713	0.00175236622614101	0.0443881053146734	-1.35638119353382	RP11-1069G10.1	up
MAPT	0.72543537242567	5.65760099971619	3.36207290651985	0.00175769114315287	0.0444214592256643	-1.35913521790287	MAPT	up
RAD9B	-1.2309946085763	3.73259340604459	-3.36026548780344	0.00176658393415475	0.0445294044215194	-1.36371578255817	RAD9B	down
LINC01304	-1.29663573160772	4.48686072197887	-3.35764731350325	0.00177954200580273	0.0445498592889143	-1.37034876492461	LINC01304	down
SLC30A2	0.700940713956471	5.58399349623833	3.35508719840924	0.00179230045633127	0.0445498592889143	-1.3768320336242	SLC30A2	up
PGM5-AS1	1.18472909369679	5.54405595279388	3.35507825921659	0.00179234515784029	0.0445498592889143	-1.37685466680123	PGM5-AS1	up
PDE5A	0.589232662894558	5.79179580480089	3.35446693163406	0.00179540470188731	0.0445498592889143	-1.37840241433326	PDE5A	up
ECM2	0.840086006259777	7.31477236584588	3.35419264261995	0.00179677907085237	0.0445498592889143	-1.3790968058664	ECM2	up
GRIN1	-0.574782272154997	4.57484594960649	-3.35290759857386	0.00180323137696293	0.0445498592889143	-1.38234963272366	GRIN1	down
PSG4	-0.915802760104775	5.26649456930612	-3.3529072954118	0.00180323290176994	0.0445498592889143	-1.38235040003923	PSG4	down
HHLA3	0.789565719787932	4.91569394413224	3.34980720836463	0.00181888986928774	0.0447845174926772	-1.39019493843894	HHLA3	up
IL36B	-1.01265480973699	2.80256385442063	-3.34914202081138	0.00182226626349886	0.0448170671231427	-1.39187764802084	IL36B	down
RNASE4	0.775798149310328	7.53823163442853	3.34632466208817	0.00183663320876825	0.0449725728425009	-1.39900270291016	RNASE4	up
FMOD	0.920431405112162	8.53019014799811	3.34628517922991	0.00183683531527244	0.0449725728425009	-1.39910253196387	FMOD	up
CEP85	0.603602902141425	7.28205201118083	3.34374982445161	0.00184985793454285	0.0452406399574578	-1.40551166000822	CEP85	up
SLC27A1	0.665931956909815	7.20592926716119	3.34206000635749	0.00185858641704353	0.0454032056974297	-1.40978193007596	SLC27A1	up
LOC101929759	0.569151500720186	5.86370997422496	3.34013739882344	0.00186856513325498	0.0455443662230164	-1.41463908577811	LOC101929759	up
CCDC167	-0.73652560610623	7.51513541621009	-3.3397469036472	0.00187059811795065	0.0455443662230164	-1.41562542790273	CCDC167	down
LOC100289092	1.24332896220016	3.86717146028639	3.33974114655165	0.00187062810615735	0.0455443662230164	-1.41563996915211	LOC100289092	up
ZNF581	1.38512678848815	4.50740080251771	3.33886506670871	0.00187519687977178	0.045553919746349	-1.41785261368293	ZNF581	up
C17orf97	0.907057764797073	6.2102653079892	3.33831135220606	0.0018780900012897	0.0455734520335204	-1.41925092757748	C17orf97	up
LOC285095	-1.16943056284331	2.81946559627381	-3.33502690476434	0.00189533877363207	0.0457513141684095	-1.42754272936664	LOC285095	down
MAOA	0.629684559475246	9.11725622907508	3.33452210337514	0.00189800317774057	0.0457513141684095	-1.42881675010296	MAOA	up
SLC26A4	0.955381386893131	4.76534050510715	3.33297954914678	0.00190616713082223	0.0458973906830983	-1.43270922413289	SLC26A4	up
LOC400965	-1.27038957915706	3.04839888497425	-3.32929297373652	0.00192581421391666	0.046268322771577	-1.44200804018649	LOC400965	down
RNASE2	-1.16189973980551	5.6052472482127	-3.32789092244322	0.00193333682843887	0.0463469702334	-1.44554306328277	RNASE2	down
FAM161A	0.635454738924047	4.7005868694558	3.32637479326577	0.00194150305881274	0.0464289007303217	-1.44936482290337	FAM161A	up
COL8A1	1.09360493435971	7.0904874272951	3.32528448913697	0.00194739601963073	0.0464289007303217	-1.45211261803626	COL8A1	up
DHRS3	0.538326217384118	8.19210397373219	3.32425440520833	0.00195297916618909	0.0464840277800009	-1.45470820535042	DHRS3	up
STARD4	-0.820386250052515	6.76488946553728	-3.32407190854526	0.00195396990484808	0.0464840277800009	-1.45516801259646	STARD4	down
C15orf26	-1.27319031611983	3.26189698573845	-3.32324573014861	0.00195846106530837	0.0465401177992398	-1.45724943220025	C15orf26	down
CASP3	-0.603343503178906	6.86588728930951	-3.32122397298846	0.00196949302877007	0.0467513497525778	-1.4623417521971	CASP3	down
TUBA4A	-0.651052283625289	9.01596504685276	-3.31810030368771	0.00198665429003443	0.0470563119838231	-1.4702062759265	TUBA4A	down
IL9R	-0.658131164391341	5.20510029354455	-3.31731284727125	0.00199100297979409	0.0471081670327636	-1.47218824740734	IL9R	down
MCOLN2	1.23083228516528	3.67496763611574	3.31477790833013	0.00200506377347351	0.0472869905062968	-1.47856680160616	MCOLN2	up
IGJ	2.4621155698213	5.44321956464796	3.31438475517224	0.00200725297635048	0.0472874985735268	-1.47955584210125	IGJ	up
SLC25A24	-0.662744734091501	7.69053393217594	-3.31176007229797	0.00202192654240422	0.0475305253475734	-1.48615705025441	SLC25A24	down
DCLK1	-0.604020441933732	6.44292775002285	-3.31134766309069	0.00202424143476762	0.0475337210973688	-1.48719402566683	DCLK1	down
NUMA1	0.690631539407415	5.34636913474105	3.30965532807766	0.00203376715336741	0.0477060542480753	-1.49144856528245	NUMA1	up
TLR2	-1.15662138976791	5.79861040977515	-3.30821887196229	0.00204188610536	0.0477203140284229	-1.49505891009895	TLR2	down
IQCC	-0.978613571230462	5.53320497704833	-3.30802934996176	0.00204295960108806	0.0477203140284229	-1.49553518619641	IQCC	down
PTN	0.801897818842681	8.72103985694145	3.30445320222093	0.00206331683032453	0.0479864143427822	-1.50451944096731	PTN	up
IL17RB	-1.13927593527811	4.14415584718669	-3.30363370443611	0.0020680089733427	0.0480443192262737	-1.50657750785779	IL17RB	down
MAP2K1	-0.574859390089814	7.94008006678586	-3.30256527821186	0.00207414166063891	0.0481355322625935	-1.50926031606223	MAP2K1	down
ASRGL1	-0.955276487127509	5.93460272829052	-3.30174205433328	0.00207887872099844	0.0481685819393034	-1.51132710560499	ASRGL1	down
LOC729732	-1.13494799042827	6.10334399618083	-3.30139838409721	0.00208085934420063	0.0481685819393034	-1.5121898437391	LOC729732	down
GCNT3	-1.0938555253281	4.22037062275811	-3.29888889000988	0.00209537653057839	0.0482332797090307	-1.51848812965942	GCNT3	down
PARM1	0.75286164889464	8.4032078932738	3.29549894883048	0.00211514029674206	0.0484894475265149	-1.52699205541914	PARM1	up
ZSCAN16	-0.60032615389049	5.64699570176418	-3.29537248745924	0.00211588100696639	0.0484894475265149	-1.52730920232822	ZSCAN16	down
USP51	0.798500018152812	5.29744460500881	3.29520893882353	0.00211683931135284	0.0484894475265149	-1.52771934903529	USP51	up
CECR1	1.02849063120249	8.12136272396809	3.29496190493324	0.00211828757702355	0.0484894475265149	-1.52833883898759	CECR1	up
IRAK1	-0.543151972237912	7.40530093374478	-3.29065151947308	0.00214371015042756	0.0489383248732032	-1.53914401614777	IRAK1	down
LOC101927839	-1.1452404979949	2.93663673102562	-3.29049697490536	0.00214462702630219	0.0489383248732032	-1.53953128330847	LOC101927839	down
DNAJC17	1.27319914911739	4.94284259237382	3.28679884991251	0.00216667884198356	0.0493812182869248	-1.54879533967685	DNAJC17	up
FMNL3	0.674225379171493	4.62893864187069	3.28511910471446	0.00217676627626212	0.0495163256690909	-1.55300135699039	FMNL3	up
TTC14	0.555356885628259	6.59048982504748	3.28285445370078	0.00219043707606995	0.0497754008484021	-1.55867011467806	TTC14	up
PLVAP	0.821561881246449	6.43025465081471	3.28205084795439	0.00219530774686738	0.0498341711736856	-1.56068115047757	PLVAP	up
KLHL41	-0.696879376128116	10.2870732110922	-3.2788058203189	0.00221508101930889	0.0500888223788569	-1.56879916871773	KLHL41	down
PROCR	-0.601804371987424	6.63146850927407	-3.27843737240242	0.00221733681091021	0.0500888223788569	-1.56972063200761	PROCR	down
RP11-4M23.7	-0.623606848993708	6.46702719911117	-3.27799762267454	0.00222003200467517	0.0500888223788569	-1.5708203427792	RP11-4M23.7	down
FAM216B	1.39213229352475	3.11534425807345	3.27585777187088	0.00223319156370506	0.0502756181240722	-1.57617046449029	FAM216B	up
KIR2DL3	1.10629230464042	3.88094051834973	3.27293617661674	0.002251278600359	0.0506305594503418	-1.58347206434052	KIR2DL3	up
MDH1B	0.795101332381242	4.51645552092459	3.2712306479924	0.00226190156595344	0.0508170779209829	-1.58773285466266	MDH1B	up
ELF3	-0.672681635911126	5.07332474513324	-3.27022153468511	0.00226820932143848	0.0509063645547124	-1.5902532755969	ELF3	down
SLC25A27	0.584244116964772	5.08759639318236	3.26698161416058	0.00228857473382519	0.0512579649059512	-1.59834263052462	SLC25A27	up
RP11-5C23.1	1.20106360883522	4.87853360710013	3.2664955143313	0.00229164521893919	0.0512740927704189	-1.59955593594735	RP11-5C23.1	up
PCDHGA8	-1.40460436644166	7.36575829044109	-3.26474141665969	0.00230275773078262	0.0513822030671419	-1.60393334626335	PCDHGA8	down
OR9A1P	-0.884771939326181	2.56579553719276	-3.26461773840115	0.00230354318586591	0.0513822030671419	-1.60424194117064	OR9A1P	down
MRPL47	-0.502217821650062	9.65691575655131	-3.26130878880236	0.00232465253025742	0.0516418482154436	-1.61249587393425	MRPL47	down
ANKRD10-IT1	-0.596695554442166	7.85110163601149	-3.25636250439327	0.0023565506649647	0.0521383274048152	-1.62482549013252	ANKRD10-IT1	down
BUB1B	-1.52442445848433	4.05272584819279	-3.25534534990858	0.00236316160976968	0.0522313784368041	-1.62735968475667	BUB1B	down
ZNF41	0.534987119551086	4.9144621602949	3.25277207043372	0.00237996536243237	0.0523904585080345	-1.63376895880137	ZNF41	up
ZNF818P	0.786542484333354	5.18865383227349	3.2513281517414	0.00238944399230962	0.0524931729025521	-1.63736411440221	ZNF818P	up
ABRACL	-0.724903484639476	6.89107906043853	-3.24835780375759	0.00240905589801513	0.0526655503644938	-1.64475711204087	ABRACL	down
KIAA1407	1.33028349081421	4.97230725498339	3.24799779878693	0.00241144322622637	0.0526655503644938	-1.64565288836834	KIAA1407	up
DSPP	-0.959350593016445	6.64617569937472	-3.24776122097353	0.00241301328725507	0.0526655503644938	-1.64624151946011	DSPP	down
SLC8A1-AS1	-1.18329226812766	5.25370361178956	-3.24744416203475	0.0024151189897482	0.0526655503644938	-1.64703035934106	SLC8A1-AS1	down
KCNMA1	0.911258272726035	4.77251223701238	3.24722072209046	0.0024166039841787	0.0526655503644938	-1.6475862505717	KCNMA1	up
ABCF3	0.763201757593826	6.39540872496952	3.24561711234969	0.00242728716684916	0.0528455783880383	-1.65157521870604	ABCF3	up
CENPB	0.560439497110334	6.37891975750221	3.24496357625758	0.00243165386334	0.0528878654324646	-1.65320057462691	CENPB	up
MBNL3	0.754388816022666	5.63745096764204	3.24282511816733	0.00244599454251082	0.0531067844624116	-1.65851769995907	MBNL3	up
RP11-999E24.3	0.692211579826845	6.33192382262232	3.24273687189453	0.00244658805339095	0.0531067844624116	-1.65873707667044	RP11-999E24.3	up
SESN3	0.609070191390877	4.99262225314495	3.24177840155387	0.00245304318529157	0.0531939732476498	-1.66111958404438	SESN3	up
PCYOX1L	0.902210659366667	6.23802491927471	3.23964788083025	0.00246744991280172	0.0534267130683689	-1.66641411403253	PCYOX1L	up
SF3A2	1.28767590872676	4.17497114107827	3.23683614784185	0.00248658618437104	0.0535526688705556	-1.6733985798171	SF3A2	up
TM4SF18	-0.526165618346598	7.26551612775692	-3.23630850468931	0.0024901929349052	0.0535526688705556	-1.67470889546364	TM4SF18	down
IDI2-AS1	0.739081358183618	7.47618939494518	3.23624310041623	0.00249064035768265	0.0535526688705556	-1.67487130809187	IDI2-AS1	up
SPR	0.512172574736483	7.38873384410226	3.23609143847544	0.00249167815281292	0.0535526688705556	-1.67524790976518	SPR	up
KITLG	-0.514020346760808	6.79086943899036	-3.23472514815415	0.00250104597536392	0.053648296905176	-1.67864019543228	KITLG	down
STEAP3	-0.530041866829565	5.64375289639706	-3.23161313869899	0.00252250822611638	0.0538439500515938	-1.68636387627696	STEAP3	down
KIR2DS3	0.747768545172999	2.88944227791324	3.23091963635697	0.00252731481497751	0.0538755471495534	-1.68808451657576	KIR2DS3	up
FRZB	0.948306170190476	6.07365414957881	3.23033156783203	0.00253139747092791	0.0538755471495534	-1.68954340633633	FRZB	up
MMP11	0.624771966109165	4.5560890995762	3.22010852715236	0.00260337989288717	0.0549784437205553	-1.71488138121821	MMP11	up
RBM6	-0.509678857699229	7.69808011020051	-3.21948541260011	0.00260782964541419	0.0550191525287337	-1.71642434051476	RBM6	down
FBXL22	1.73554570045706	4.53698716624279	3.21786897188817	0.00261940658400111	0.0552100044734148	-1.72042620563923	FBXL22	up
ABCA8	0.639777537310071	8.8748765823502	3.21477718362636	0.00264168604144903	0.0554725138735046	-1.72807751549571	ABCA8	up
PP14571	-1.3159472283279	3.79652172089065	-3.21477137002569	0.00264172810331074	0.0554725138735046	-1.72809189867536	PP14571	down
HPR	0.946046509608895	8.80212893041995	3.20915806234883	0.0026826389201342	0.0561090777015605	-1.74197278214126	HPR	up
TXNDC16	0.703154274900185	5.91961195501305	3.20833582918256	0.00268868177510233	0.0561301732885976	-1.74400490835716	TXNDC16	up
SLC51A	0.78797317950314	2.23669990782167	3.20832063812574	0.00268879354052645	0.0561301732885976	-1.7440424498955	SLC51A	up
MGC34796	-1.03217075841268	4.44058982421453	-3.20639929496914	0.0027029650814237	0.05626448783517	-1.7487898503833	MGC34796	down
SLC37A4	-0.647117278633294	5.17982688711006	-3.20589136750015	0.00270672331114589	0.0562890076574334	-1.75004461082866	SLC37A4	down
NDST2	0.810140267059365	5.30106481117969	3.20514387312121	0.00271226315351924	0.0563504958990688	-1.75189098437075	NDST2	up
AKAP4	-1.14544542448557	4.89657793847149	-3.19849213848008	0.00276203680176453	0.0570027556388122	-1.76831072158713	AKAP4	down
NHP2P2	-0.522076853515795	7.239858339908	-3.19650102127738	0.00277710371569739	0.0572072875901215	-1.77322206007667	NHP2P2	down
FCN3	-1.03837662322163	7.71282340412915	-3.19582599851803	0.00278222933387268	0.0572588046400306	-1.77488669876651	FCN3	down
TBC1D13	0.56268425527079	5.7855400806062	3.19457253804242	0.00279177099320239	0.0574010218819134	-1.77797726993373	TBC1D13	up
AK021977	-0.731222171092453	8.33106874708162	-3.19294158738222	0.00280423268844972	0.0576029530117992	-1.78199757450416	AK021977	down
ACAT2	-0.628177998686227	6.37156071858118	-3.19245773457441	0.00280793982788839	0.0576248422816417	-1.78319005340419	ACAT2	down
KLRB1	1.65427058872116	4.71801171627374	3.19163088925295	0.00281428563933357	0.0576903461305618	-1.78522761930935	KLRB1	up
CHD5	-1.0385593368328	4.45834088604614	-3.19100928012847	0.00281906527504831	0.0576903461305618	-1.78675923370878	CHD5	down
TTTY10	1.54100960351889	4.3439355703543	3.18976453162794	0.00282865947080664	0.0577782831045383	-1.78982572920914	TTTY10	up
TRAPPC6A	1.0451380352866	5.97715337372683	3.18709025899355	0.00284937691993138	0.0580523110650544	-1.79641164905521	TRAPPC6A	up
LOC283861	1.32537299702365	4.62692704568694	3.1870025982811	0.00285005845293024	0.0580523110650544	-1.79662747813886	LOC283861	up
P2RX5	-0.786594686239514	6.59957097966354	-3.1865638401092	0.00285347197656139	0.0580676223588496	-1.797707692661	P2RX5	down
MGC40069	0.983318140903918	2.80367093522323	3.17938887113566	0.0029098461079827	0.0588123437433016	-1.8153604473525	MGC40069	up
TBC1D32	0.887956806347169	3.8548039766807	3.17934699111329	0.00291017824070352	0.0588123437433016	-1.81546341996055	TBC1D32	up
DOK6	0.91638542190555	4.8264671976976	3.17517631701828	0.0029434347119059	0.0593245589410128	-1.8257142394852	DOK6	up
TRIL	0.764367191976953	6.10086689200076	3.17466850301861	0.00294750847877124	0.0593245589410128	-1.82696184227263	TRIL	up
FBXW9	-0.655864809497587	6.00015160147518	-3.17284422680351	0.00296218725209621	0.0595001874654992	-1.83144281267311	FBXW9	down
RBM20	0.649887778781324	9.96847779134325	3.17272248111935	0.00296316932348131	0.0595001874654992	-1.83174180479811	RBM20	up
XIRP2	-0.904217779684892	12.2535012229222	-3.16793123972835	0.00300206423652922	0.060137769807057	-1.8435033350434	XIRP2	down
GTF2I	1.00943295340152	5.82728941193031	3.16742582950471	0.00300619521096926	0.0601652738782517	-1.84474342801576	GTF2I	up
RGS11	0.697454939316422	4.03310245792136	3.16633183479801	0.003015155442573	0.0602340805675183	-1.84742730919924	RGS11	up
SELP	0.986436872384995	6.48132185652164	3.15959507742205	0.00307089223397447	0.061188848848474	-1.86394289823622	SELP	up
TNFAIP6	-0.840659677861592	7.54689701163627	-3.15924196465526	0.00307384048327515	0.061188848848474	-1.86480802539353	TNFAIP6	down
MSANTD3	-0.572746906571875	7.03668445009787	-3.15635521357917	0.00309804363630819	0.0615517503880357	-1.8718785097995	MSANTD3	down
LONRF2	0.718974264357901	7.04280264751838	3.1555744183553	0.00310462094469883	0.0616263020096497	-1.87379027000858	LONRF2	up
KCNE3	0.560151629762232	5.33236666416634	3.15508757129372	0.00310872876770506	0.0616517436977145	-1.87498216818581	KCNE3	up
LOC400692	1.36488658122182	2.85110975689902	3.14970862408962	0.00315445815708523	0.062331978892042	-1.8881439205861	LOC400692	up
TNRC18	0.503849743221329	4.9594485687313	3.14829723277242	0.00316656225452997	0.0624020258990016	-1.89159533366957	TNRC18	up
ALPPL2	-0.554289591086287	5.63846968133718	-3.14327169066994	0.00321001936291423	0.0630361469711651	-1.90387760541104	ALPPL2	down
POM121	-0.584015004868765	5.84281274439066	-3.14323699872393	0.00321032130575129	0.0630361469711651	-1.90396235247659	POM121	down
CHPF	0.695175247140946	7.16269624688214	3.1413706741867	0.0032266046288976	0.0632646012012806	-1.90852070603432	CHPF	up
SLC39A10	-0.87454216490043	6.87268640612119	-3.1412216486362	0.00322790821331419	0.0632646012012806	-1.90888462261784	SLC39A10	down
LOC100507516	-0.865297282321373	5.49861046694847	-3.13881197660081	0.00324905587591904	0.0635678510611424	-1.91476760741455	LOC100507516	down
PF4V1	-1.47001998937393	2.49694176806025	-3.13514627083003	0.00328147833167158	0.0640872424399423	-1.92371211538223	PF4V1	down
CREM	-0.562849461124481	7.49167172763334	-3.13447306278992	0.00328746590808844	0.0641442782248047	-1.92535412535925	CREM	down
C20orf166	1.09788283672645	5.31084238740125	3.134157119403	0.00329027950188203	0.0641442782248047	-1.92612466756856	C20orf166	up
CCDC113	0.782958723704962	5.74378936614109	3.13340245112243	0.00329700932944289	0.0641935990744751	-1.92796501861157	CCDC113	up
TUBB2B	-1.07837730618192	4.5579755407274	-3.1332136871909	0.00329869468542226	0.0641935990744751	-1.92842530279073	TUBB2B	down
C2orf73	0.975036859132386	3.00233515095098	3.13140338323115	0.00331489921611182	0.0644457800825957	-1.93283876018304	C2orf73	up
MTCL1	0.725197935264579	6.02582304071245	3.13110672959495	0.00331756181676621	0.0644457800825957	-1.93356185154164	MTCL1	up
ELL	0.64412962012476	4.31991597404413	3.12846581822384	0.00334135454437143	0.0647589943108914	-1.93999732000232	ELL	up
CCDC146	0.878701720940189	6.44824052026489	3.12832903769887	0.00334259122594837	0.0647589943108914	-1.94033054666106	CCDC146	up
GNL3	-0.602499239542791	5.33034445845923	-3.12794196689921	0.00334609321824511	0.064769319925481	-1.94127348861399	GNL3	down
CENPL	-0.543699637234507	4.99743001151712	-3.12748245397311	0.00335025513113372	0.0647923897922715	-1.94239281942899	CENPL	down
TRAFD1	-0.530002684363667	6.25420616396894	-3.12671923809278	0.00335717857426639	0.0648468099160116	-1.94425173325961	TRAFD1	down
RBM10	0.607491168114879	6.33909721615099	3.12639549852494	0.00336011943451202	0.0648468099160116	-1.94504016515726	RBM10	up
RHCG	-0.805738731874857	3.29946834816839	-3.12619007203056	0.00336198679876274	0.0648468099160116	-1.94554043427715	RHCG	down
NMRK1	0.587485822598016	6.8446066713912	3.12514281472263	0.0033715218272261	0.064855394223057	-1.94809049501934	NMRK1	up
RBP7	-0.524038798369913	8.67813478623997	-3.12473894556012	0.00337520578984166	0.064855394223057	-1.94907378076094	RBP7	down
GPSM2	-0.895491533990457	4.57970712966049	-3.12360581886323	0.00338556213982147	0.0649569376255105	-1.95183217266232	GPSM2	down
EFHD1	0.57076532663104	7.91308188001861	3.12269538274607	0.00339390495105066	0.0650026659413259	-1.95404804681041	EFHD1	up
CCDC178	1.50237675158445	3.86860615920474	3.11865405255598	0.00343117308528762	0.0656588077680258	-1.96387958027702	CCDC178	up
HSD3BP1	-1.28953476825088	2.31503371338553	-3.11468079264803	0.0034681905183473	0.0661508573267689	-1.9735383460876	HSD3BP1	down
MRAP2	1.14295725039093	4.53605880393585	3.11433456167602	0.00347143405149015	0.0661508573267689	-1.97437967640996	MRAP2	up
LOC100507557	0.590244710071471	5.55926411087949	3.11426903806572	0.00347204820715793	0.0661508573267689	-1.97453889062477	LOC100507557	up
OVOL3	-1.14998303382658	3.50677547797019	-3.1139350719276	0.003475180082862	0.0661527517518626	-1.97535035664997	OVOL3	down
HIST1H2BJ	-1.19300487792076	3.75528423559755	-3.11355737239571	0.00347872530104941	0.0661625043089737	-1.97626802476493	HIST1H2BJ	down
CARD16	0.746880950688338	6.1794658412649	3.10973778295663	0.00351476992903744	0.0665631827897457	-1.9855445723168	CARD16	up
MIR100HG	0.757696786430678	8.66540031518597	3.10970839056072	0.00351504866256187	0.0665631827897457	-1.98561593136873	MIR100HG	up
FCGRT	0.517329360456708	7.45445669267802	3.10900703511506	0.00352170594702523	0.0666314095701261	-1.98731857078673	FCGRT	up
DCAF17	0.514034620640003	5.12371664395613	3.10631787310078	0.00354734215908835	0.0670002330740367	-1.99384482763734	DCAF17	up
MYH11	0.697457434932058	7.21461846402381	3.10526508285017	0.00355742653798841	0.0670967909448515	-1.99639892432553	MYH11	up
LOC145474	-1.06483945900713	2.12729127069564	-3.1051421467333	0.00355860587316952	0.0670967909448515	-1.99669713779763	LOC145474	down
RGL3	0.574191690079974	4.48747556844225	3.10417489097433	0.00356789772707006	0.0672027896608091	-1.99904322867669	RGL3	up
OLIG3	-1.20456640625518	2.71546824982519	-3.10382743936847	0.00357124108293298	0.0672027896608091	-1.99988587326259	OLIG3	down
C1orf198	0.527222275600394	8.9052958707973	3.10322044016516	0.00357708904291908	0.0672027896608091	-2.00135784493323	C1orf198	up
WFS1	0.586029380719489	7.36769247009727	3.10218991410448	0.00358703807940302	0.0672261475104613	-2.00385648525348	WFS1	up
ALDH5A1	0.696985403440849	6.64417776950205	3.10150695543249	0.00359364598698833	0.0672428048150481	-2.00551213892577	ALDH5A1	up
LMNB1	-0.98558295638004	4.77091524818854	-3.10030610125594	0.00360529264926095	0.0673495248123814	-2.00842278014263	LMNB1	down
ATP6V1G2	0.800697677181321	5.30751108668264	3.09954141671903	0.00361272763218315	0.0673495248123814	-2.01027588785207	ATP6V1G2	up
UCN2	-1.39512204773167	4.56905332807254	-3.09378497261669	0.00366916397730473	0.0680057877356862	-2.02421729515801	UCN2	down
CD276	-0.510159630983993	5.40855463368089	-3.09130973516357	0.00369368642872044	0.0683441640733982	-2.03020737527266	CD276	down
FAR2	-0.6079658723023	4.86277985613994	-3.08965615121211	0.00371015482724958	0.0683677463549473	-2.03420749342052	FAR2	down
POLR2J2	-0.75557585434832	5.58512374700498	-3.08797172324878	0.00372700168733598	0.0685535765676512	-2.03828094016547	POLR2J2	down
BATF	-0.687029994796813	7.00631149989243	-3.08644978022627	0.00374228554822821	0.0687188209045442	-2.0419603340045	BATF	down
SRXN1	0.530996670789508	7.52853455140929	3.08494801010099	0.00375742482438069	0.0689387910377332	-2.04558991919315	SRXN1	up
BIRC7	-0.86015546994494	6.72617341271747	-3.08229380516415	0.00378432325886383	0.0690836919599284	-2.05200226374288	BIRC7	down
HSP90AB1	0.509330099648396	10.9794056471126	3.08105225708692	0.00379696775801601	0.0691409446086137	-2.05500063434119	HSP90AB1	up
CENPV	-0.735980930917613	5.42495011616851	-3.08008875846207	0.00380680794831575	0.0691606164769727	-2.05732702073557	CENPV	down
ZGRF1	-0.600414477392536	4.60194347076381	-3.08005473546556	0.00380715586410052	0.0691606164769727	-2.05740916213804	ZGRF1	down
DHX57	0.653861246437737	4.96370979883202	3.07973212877419	0.00381045630009909	0.0691606164769727	-2.05818800203627	DHX57	up
PI15	-0.968258358307062	4.45251522944907	-3.07647055724949	0.0038439759175608	0.0695169109983392	-2.06605943030057	PI15	down
FNDC1	1.04187719101019	6.08406194211811	3.07566260471217	0.00385232226262508	0.0695682203304355	-2.06800857484485	FNDC1	up
HIST1H1D	1.00272553959343	3.80809401539097	3.071234593974	0.00389836924228243	0.0701612310901773	-2.07868558705363	HIST1H1D	up
GRID2	-1.38249767333193	3.65881498818113	-3.07096007123179	0.00390124104113615	0.0701612310901773	-2.07934723066761	GRID2	down
LRP11	0.507320807217198	6.92867561535039	3.07004683982678	0.00391080878204245	0.0702048204993585	-2.08154801381379	LRP11	up
DMC1	0.516067088379977	4.65475691160235	3.0684331401106	0.00392776933640665	0.0704061528954076	-2.08543590414454	DMC1	up
VWF	0.592472514970696	9.40736302435763	3.06756492530519	0.00393692327088191	0.0704848115994064	-2.08752719832803	VWF	up
ANGPTL1	0.700607093911149	7.11137548806177	3.0670983786296	0.00394185056847471	0.0704848115994064	-2.08865083893885	ANGPTL1	up
LOC100130502	-0.647518869181562	3.59631742121663	-3.06424614477005	0.0039721003430544	0.0708575768278359	-2.09551802873746	LOC100130502	down
DISP1	0.626168471421252	5.72803653108205	3.06405684981095	0.00397411566713412	0.0708575768278359	-2.09597365212562	DISP1	up
FBXO24	-0.90603301044018	3.98008612247317	-3.06344477097341	0.00398063875290136	0.0708575768278359	-2.09744678135566	FBXO24	down
ANKRD29	0.736967990689237	5.87481790236432	3.06342180198217	0.00398088373600683	0.0708575768278359	-2.09750205891636	ANKRD29	up
SLC25A31	1.5360336372537	2.30883168386653	3.06328561696765	0.00398233655289847	0.0708575768278359	-2.09782979904382	SLC25A31	up
RAB15	-0.676480980681698	7.16825183496132	-3.06269132453219	0.00398868229862858	0.0708575768278359	-2.09925991076667	RAB15	down
ALDH4A1	0.808729001105522	5.02320321549069	3.06119355046374	0.00400471759122303	0.0710845518734991	-2.10286344442439	ALDH4A1	up
TTTY13	-1.35679221822312	3.11360019162831	-3.05962694548148	0.00402155483891707	0.0711412603345818	-2.10663146719266	TTTY13	down
APLP1	1.33959080941237	5.00456877712078	3.05621710492679	0.00405843352392359	0.0715143193250349	-2.11482893064061	APLP1	up
DGKD	-0.503707493210703	7.12126613775309	-3.05499353021811	0.00407174451035723	0.0716909656928514	-2.11776916127152	DGKD	down
LINC00961	-0.753003937641084	6.43339342510982	-3.05400434123227	0.00408253574952475	0.0718229978837761	-2.12014565771171	LINC00961	down
RP11-111M22.3	0.569905857265211	7.64466471533788	3.05228219368572	0.00410138732987394	0.0719805024949317	-2.12428197822948	RP11-111M22.3	up
ASH1L-AS1	-0.729148465505675	5.88458408247773	-3.04847005431868	0.00414340941388786	0.072484744477918	-2.13343320706678	ASH1L-AS1	down
PAEP	-0.845198542208518	2.23406700539417	-3.0437703202308	0.0041957742953997	0.0731472925516923	-2.14470581586394	PAEP	down
CXCL12	0.591005313487925	9.22628952995065	3.04326863993108	0.00420140075944398	0.0731472925516923	-2.14590851788064	CXCL12	up
ACBD4	0.795528599461663	5.88574913199959	3.0416541121158	0.00421955637300087	0.0732296119944423	-2.14977830271374	ACBD4	up
THBS4	1.18757247180143	9.94602131872973	3.03947752158723	0.00424414950508867	0.0735265309905695	-2.15499333685831	THBS4	up
RP11-642D21.1	-0.714332900100423	6.7142126141931	-3.03909664124789	0.004248466903682	0.0735265309905695	-2.15590568448898	RP11-642D21.1	down
NHSL1	0.518168542659528	6.83606541627049	3.0380582594563	0.00426025831639147	0.0735265309905695	-2.15839264292171	NHSL1	up
RGS6	0.556550212393454	4.11420094937617	3.03729405586	0.00426895596924259	0.0736183987897447	-2.16022261251915	RGS6	up
RGS9BP	1.16935904157489	3.0691168251886	3.03438397886708	0.0043022298931152	0.0740166759608108	-2.16718860246211	RGS9BP	up
EGFL7	0.641027058299944	6.60285563335111	3.03200365784355	0.00432962805278448	0.0744293427671344	-2.17288353167176	EGFL7	up
SOX9-AS1	0.57454932893043	6.61636735275505	3.03084340530699	0.00434304238084075	0.0746011571165677	-2.17565847512676	SOX9-AS1	up
CCT2	-0.538118229375298	9.92561113278343	-3.0298863789889	0.00435413654638412	0.0746473884312167	-2.17794689120138	CCT2	down
C19orf26	-0.636344506528374	3.80679084228077	-3.02972591281434	0.00435599933407925	0.0746473884312167	-2.17833055146025	C19orf26	down
S100A1	0.75265896766483	9.85612073536111	3.02895627104139	0.00436494423514012	0.0746876165967459	-2.18017052743574	S100A1	up
TEAD4	-0.988259667429521	5.07057620050933	-3.02893478600688	0.00436519418569108	0.0746876165967459	-2.1802218875191	TEAD4	down
FPR1	-1.08503394322238	5.96858023350686	-3.0276168089966	0.00438055294163708	0.0748330167751079	-2.18337210218991	FPR1	down
CASC16	-1.06533512634408	3.97843304471248	-3.02407914989945	0.00442203026316287	0.0754273445145227	-2.19182372620684	CASC16	down
ATRNL1	0.912612341639439	4.25997745050306	3.0229110227668	0.00443580699396786	0.0755403041166346	-2.19461313586323	ATRNL1	up
PID1	0.515324254135277	5.65551564151302	3.02217828587858	0.00444446940494664	0.0756287832050788	-2.19636253355009	PID1	up
CENPN	-0.567066480419752	5.13098975632329	-3.02125413369353	0.00445541743641394	0.075696987052469	-2.19856857023637	CENPN	down
PIGW	-0.715763940098906	5.93669744181544	-3.0157875457131	0.00452069872429795	0.0764488702872557	-2.21160955248834	PIGW	down
LTBP3	0.544913738386406	6.23167317552918	3.01522568625794	0.00452745915870217	0.076482834968473	-2.2129491105076	LTBP3	up
RASGEF1B	-0.913237358914904	3.48493130634986	-3.01376735383079	0.00454505060474731	0.0766230903729232	-2.21642529689158	RASGEF1B	down
CCR1	-0.839656947064141	6.34642115413408	-3.0129766676389	0.00455461529716737	0.0767034877988083	-2.21830961146387	CCR1	down
IRF2BP1	1.22903646650746	5.0740360986485	3.01146408594696	0.00457296533874596	0.0769153730645668	-2.22191347545009	IRF2BP1	up
CYMP	-1.18397881726488	3.96508345180535	-3.00913877499239	0.00460131081417132	0.0772729756821766	-2.22745161997106	CYMP	down
SLC5A7	0.897176385279006	3.01522461915313	3.0076347907099	0.00461973228749952	0.0774035789952397	-2.23103225785857	SLC5A7	up
CTC-425F1.4	-0.534533308732181	9.16156302203074	-3.0065118892952	0.0046335313024643	0.0775751998183106	-2.23370492350565	CTC-425F1.4	down
FBLN1	0.787989848422337	7.20145697124	3.00292143507683	0.00467791401277737	0.0781982330948187	-2.24224668381062	FBLN1	up
TACSTD2	0.795684115989767	3.58961470630592	3.00126069406153	0.00469857791513135	0.0784835200754904	-2.24619553834123	TACSTD2	up
LOC102724975	-0.936971989333878	3.13772591972331	-3.00067648665221	0.00470586735096793	0.0785451386850538	-2.24758433401554	LOC102724975	down
CCDC102A	1.36287364879363	3.86670008996068	3.000243979343	0.00471127080200181	0.0785752083682489	-2.24861239852725	CCDC102A	up
ZNF300P1	1.01067036692787	5.94486932894015	2.99847654593162	0.00473341260681965	0.0786412892923204	-2.2528126364715	ZNF300P1	up
PENK	1.18065003690428	6.01710967456568	2.99845026694481	0.00473374255812411	0.0786412892923204	-2.2528750762085	PENK	up
C19orf44	0.868450526733367	4.23758568495889	2.99802898115596	0.0047390350532157	0.0786412892923204	-2.25387601999876	C19orf44	up
RBPMS2	-0.539461092539341	10.1643068021771	-2.99186073770474	0.00481716484861533	0.079550682189662	-2.2685215763061	RBPMS2	down
C2orf40	0.986618099597441	6.11637418149823	2.99146018558125	0.00482228006822479	0.0795749165569771	-2.26947199567706	C2orf40	up
CMKLR1	0.575748132534286	5.45521100892702	2.99099170537745	0.00482826923619136	0.0796135248582877	-2.27058349527122	CMKLR1	up
IL21R-AS1	-1.39057600745326	3.91855122021551	-2.98921138796728	0.00485109309164466	0.0799294530167887	-2.27480645224056	IL21R-AS1	down
ACTA2-AS1	-1.16777735353565	4.79333770735886	-2.98720987185387	0.00487687381479542	0.0802330333859443	-2.2795522793086	ACTA2-AS1	down
PHLDA1	0.826731774031084	6.96663103221744	2.98611226943574	0.00489106620241428	0.0803453382572798	-2.28215400411339	PHLDA1	up
RABGAP1L	0.527018238733822	8.84032404639206	2.98576321188085	0.00489558776863851	0.0803591024626403	-2.28298127848199	RABGAP1L	up
C4orf46	0.776693790293993	5.4887768952589	2.98446901399584	0.00491238664841841	0.0805742216054494	-2.28604804509149	C4orf46	up
COLGALT2	0.570914708958427	5.60584784332045	2.98412005310074	0.0049169254757128	0.0805880760726331	-2.2868748142831	COLGALT2	up
ALOX5AP	-0.932852326695199	7.41885160610491	-2.98279164893205	0.00493423969958602	0.080811140425277	-2.29002157468781	ALOX5AP	down
LOC101929076	1.04165398921868	4.46043412601623	2.98188767439945	0.00494605470918417	0.0808721157134135	-2.29216244813339	LOC101929076	up
TM6SF1	0.544956245071202	6.14560172830082	2.98165620349982	0.00494908432167806	0.0808721157134135	-2.2927105748823	TM6SF1	up
RALYL	1.49982234116607	5.21062845652161	2.98114329509131	0.00495580374925242	0.0809213014894773	-2.29392505802588	RALYL	up
PRSS12	-0.776800816700791	3.41633541136364	-2.97925962088381	0.0049805546977488	0.0812646228357442	-2.29838420101854	PRSS12	down
RAD9A	0.989816437609877	4.82866036557815	2.97868198322322	0.00498816793000557	0.0813280144940744	-2.29975127525786	RAD9A	up
RARRES1	-1.54562568753638	5.3473078353689	-2.97595092145801	0.00502431143757702	0.0816259103536182	-2.30621259772377	RARRES1	down
GFRA4	-0.743477552405191	3.32113415461193	-2.97588794898344	0.00502514772426813	0.0816259103536182	-2.30636153954552	GFRA4	down
PLSCR1	-0.615007013601841	7.75387823110402	-2.97521816446426	0.00503405068732873	0.081697535100635	-2.30794558801134	PLSCR1	down
RP11-75C9.1	1.35487675902875	3.28961720754441	2.97499298199301	0.00503704720194151	0.081697535100635	-2.30847809852348	RP11-75C9.1	up
GFPT2	-0.640317473161002	6.48766534069052	-2.97463806242913	0.0050417735360676	0.0817134395908727	-2.30931736092589	GFPT2	down
SNRPF	-0.592275983884954	7.79240072138353	-2.97385824336074	0.00505217273558369	0.0817997325159413	-2.31116115002682	SNRPF	down
RP11-432M24.4	-0.642269615792729	6.5463264191666	-2.97056129467847	0.00509636189367505	0.0822316085136992	-2.31895313670903	RP11-432M24.4	down
SNRPG	-0.50957680202189	11.0277931795063	-2.96866979526467	0.00512187733092041	0.0824845624700149	-2.32342111499823	SNRPG	down
CDC42BPB	0.738906741167198	5.28641351072714	2.966705402208	0.00514850300734887	0.0826484462457963	-2.32805943978247	CDC42BPB	up
ADH1B	0.873475531579476	8.30214354195728	2.96668973017857	0.0051487159499444	0.0826484462457963	-2.32809643704205	ADH1B	up
POLR2A	0.568753792653053	4.92278341922806	2.96489471373198	0.00517316039418981	0.082979774999449	-2.33233317695634	POLR2A	up
CDCA2	-1.05044472288643	6.39383557080846	-2.96292580448347	0.00520009817394961	0.0833505816787001	-2.33697855063958	CDCA2	down
CD19	1.29789957102165	4.00930654289099	2.96237230372438	0.00520769461367467	0.0834110557983207	-2.33828412074514	CD19	up
RP11-245J9.5	1.1023872043309	3.91537778025449	2.96088911042218	0.0052281018671258	0.0835538770925637	-2.34178186802168	RP11-245J9.5	up
ZFYVE27	0.858566719575554	6.38173468957232	2.96052387497688	0.00523313864557595	0.0835731475499556	-2.34264302172985	ZFYVE27	up
LINC00899	1.05337223459673	4.3561759734615	2.95762593011231	0.00527326447530438	0.0840728041394277	-2.34947350373029	LINC00899	up
CNGB1	-0.899618102174928	4.27317893305729	-2.95743001484971	0.00527598757125265	0.0840728041394277	-2.34993512993935	CNGB1	down
GPR35	-0.875673243078408	5.73899336948018	-2.95474720086561	0.00531340996282242	0.0846073272547234	-2.3562546371207	GPR35	down
DRD1	-1.2107472113216	2.79221777763755	-2.95374209002205	0.00532749421045584	0.0847697200591496	-2.3586213223423	DRD1	down
HCN4	-0.522867819575207	5.85881188316704	-2.95218793556758	0.00534934097539202	0.0850415810494316	-2.3622798413036	HCN4	down
KLHDC9	0.618429189786089	6.78895976070921	2.95169592360501	0.00535627468998024	0.0850415810494316	-2.36343780370281	KLHDC9	up
SRRM5	1.24061653342831	3.49705236031852	2.94931574230047	0.00538993678322936	0.0854516503823754	-2.36903794643302	SRRM5	up
NAV2-AS5	-1.2066933167608	2.65153597570161	-2.94745076053262	0.0054164511390796	0.0856453740387647	-2.37342397718996	NAV2-AS5	down
EME1	-0.549896182624305	5.585003655735	-2.94694741291272	0.00542362814467952	0.0856453740387647	-2.37460744890571	EME1	down
SLC31A2	-0.585326363938762	6.70295523393022	-2.94652965353624	0.00542959155872955	0.0856453740387647	-2.37558959104233	SLC31A2	down
ERI3	0.631151105000654	6.23921633485781	2.9464110705416	0.00543128542253588	0.0856453740387647	-2.3758683611797	ERI3	up
CFP	1.0520616309374	2.96359824550366	2.94350709162496	0.00547292145489912	0.086141256521374	-2.38269300889934	CFP	up
CHST7	0.786728375996078	7.53996467116797	2.94263668490954	0.00548545916591252	0.0862141871069032	-2.38473774704067	CHST7	up
LYSMD4	0.792688866972865	5.83045504926285	2.94081627377668	0.00551176826656927	0.0865020777960753	-2.38901300834856	LYSMD4	up
TMEM54	1.12393640054398	5.25316285583154	2.94054683884856	0.00551567225369428	0.0865020777960753	-2.38964564162923	TMEM54	up
RP1-212P9.2	-1.13932627596571	4.23167456060155	-2.93965533718765	0.00552860818872	0.0866426635322751	-2.39173863313611	RP1-212P9.2	down
OCEL1	0.721341647800932	6.25237571236178	2.93361345883372	0.00561702992504038	0.0876583866561674	-2.40591292172307	OCEL1	up
LRCH2	0.668058645979738	5.34690437452105	2.93357951920938	0.0056175303481697	0.0876583866561674	-2.40599249347093	LRCH2	up
C11orf65	1.4054126590883	2.83095106521514	2.9328550079559	0.00562822288364168	0.0877005539755936	-2.4076909808372	C11orf65	up
CTC-429P9.3	0.777326792336386	6.68644371452027	2.93285161496018	0.0056282730032469	0.0877005539755936	-2.40769893450055	CTC-429P9.3	up
P2RY14	0.635681137783296	7.80838793974145	2.93228124545475	0.00563670415918808	0.0877473323696955	-2.40903588073742	P2RY14	up
IKBIP	-0.589118382068144	6.00861663026429	-2.93210446379984	0.00563931973331712	0.0877473323696955	-2.40945022435421	IKBIP	down
ATP13A4-AS1	-1.30545998165794	2.56172152991345	-2.93165502060692	0.0056459745959515	0.0877519911131009	-2.41050356684323	ATP13A4-AS1	down
ATG2A	-0.544772844532057	7.24055924190386	-2.93154098734467	0.00564766424583056	0.0877519911131009	-2.41077080628127	ATG2A	down
SEZ6L	0.604124302359114	4.44410272459427	2.93045393368905	0.00566379510888481	0.0879399930963146	-2.4133180176214	SEZ6L	up
CECR9	-0.87024184997378	3.97542706896283	-2.92978967140633	0.0056736733842518	0.0879756477595818	-2.41487424609253	CECR9	down
NME3	1.16067259207208	5.4381214042911	2.92641898925484	0.00572404825065939	0.0884975992828736	-2.42276768946053	NME3	up
CCL11	-0.973391832464432	7.24800410973247	-2.92058023271482	0.00581230142756203	0.0894184454458856	-2.43642753227906	CCL11	down
ADAMTSL5	-1.11664449907562	4.74075511999765	-2.92001940353711	0.00582084515492607	0.08946076714384	-2.43773870843691	ADAMTSL5	down
FAM46C	0.542917766170529	6.56971363678062	2.91853968189512	0.00584344387503955	0.0896292206695347	-2.4411974354113	FAM46C	up
USP3-AS1	1.29854644610076	3.97936508459321	2.91843665631668	0.00584502036608738	0.0896292206695347	-2.44143820865361	USP3-AS1	up
ERICH3-AS1	-1.21737315978225	3.62202901484115	-2.91833703891195	0.0058465450842424	0.0896292206695347	-2.44167101189385	ERICH3-AS1	down
ARPIN	0.508517580657974	5.83622399747177	2.91741075813486	0.00586074034275062	0.0897137070447856	-2.44383546928735	ARPIN	up
SLCO6A1	1.41741074585142	3.44479770870354	2.91717271312839	0.00586439359366786	0.0897137070447856	-2.44439164451868	SLCO6A1	up
LOC93463	-1.52366597714385	2.82063702914914	-2.9165126674686	0.00587453440039415	0.0898058640116316	-2.44593364680264	LOC93463	down
ADCY10P1	0.612091380231263	4.85326449642648	2.91514107998776	0.0058956597286148	0.0899522462976836	-2.44913726351584	ADCY10P1	up
ATF3	-0.599836539300387	6.1253197590112	-2.91508791275497	0.00589648004610074	0.0899522462976836	-2.44926142735748	ATF3	down
PDE2A	1.37056150856634	5.87672326434144	2.91174099552206	0.00594833530150462	0.0906165744429632	-2.45707479936266	PDE2A	up
FAM76A	0.513318251350146	5.41734557563135	2.91134988475553	0.00595442273559645	0.0906357538511322	-2.45798748226839	FAM76A	up
PCDHB2	0.804411154525119	4.93035436020191	2.91112639960193	0.00595790378283399	0.0906357538511322	-2.45850896543112	PCDHB2	up
LOC729680	0.540683457253842	6.1715198759299	2.90918624580167	0.00598820414936261	0.0909698283553938	-2.46303509801926	LOC729680	up
PDGFRB	-0.554624903547529	7.26869378368171	-2.9087773742566	0.00599460807984758	0.0910037406136917	-2.46398870367659	PDGFRB	down
MBLAC1	-0.633797838161478	5.74708748723317	-2.90840164969361	0.00600049849896122	0.0910298155457852	-2.46486492744563	MBLAC1	down
LOC101926963	-0.740440987903295	3.37985726491315	-2.90604190265037	0.00603761745782793	0.0912123440737648	-2.47036645871443	LOC101926963	down
AKR1C1	-0.915549221289045	7.92225842324472	-2.90443901406375	0.00606295343806183	0.0915101802279563	-2.47410185653232	AKR1C1	down
DLGAP4	-0.501427253451373	6.85103567211794	-2.90338233512438	0.00607971016205595	0.091657828047858	-2.47656365518655	DLGAP4	down
SETD1B	0.51155939653481	7.18255895789612	2.90181380860414	0.00610466364937435	0.0918436120766217	-2.48021690006994	SETD1B	up
SIPA1L3	0.586117121598834	4.8610725683827	2.90051863710369	0.0061253405707395	0.0920911816338265	-2.48323254622824	SIPA1L3	up
TRPA1	-0.850347875425683	3.13004184192305	-2.89740484866154	0.00617531946599995	0.0924658654803022	-2.49047917320762	TRPA1	down
RSPH6A	0.915897943036624	4.45908773516456	2.89732477518331	0.00617660972933051	0.0924658654803022	-2.49066546163996	RSPH6A	up
SUGT1P3	0.936700110045604	3.04864627797343	2.89722231561425	0.00617826107856214	0.0924658654803022	-2.49090382591332	SUGT1P3	up
SOCS2	0.521791749240861	7.20980239416959	2.89613367775933	0.00619583226891463	0.0926399385824065	-2.4934361321276	SOCS2	up
INTS3	0.538659815138311	5.9142368498799	2.89373144106604	0.0062347711562175	0.0929360438639923	-2.49902192424594	INTS3	up
PP12719	-1.22115040940254	4.52646543520434	-2.89293725363995	0.00624769474558162	0.0929360438639923	-2.50086796729916	PP12719	down
CRY2	0.559821338607289	7.23626523314376	2.89281424539313	0.00624969866369364	0.0929360438639923	-2.50115386451717	CRY2	up
BC044596	-0.687846455269348	6.3325702811246	-2.8920195580685	0.00626265934888438	0.0930197328866822	-2.50300070263404	BC044596	down
TONSL	0.694602088389354	3.7047560512838	2.89185767553642	0.00626530259747032	0.0930197328866822	-2.50337687555942	TONSL	up
FAM49A	0.630948544329013	5.28020800829862	2.89113127035049	0.00627717632862448	0.0930539277986192	-2.50506468993242	FAM49A	up
IRAK1BP1	0.628174377638751	5.53335431168252	2.89000581283211	0.00629561448825288	0.0931522553586663	-2.50767918403542	IRAK1BP1	up
FBXO5	-0.655449931696863	4.92408525440318	-2.88717977169448	0.00634213647917002	0.0937355740468117	-2.51424140438246	FBXO5	down
AES	0.513092925456453	8.7670259476773	2.88595523749935	0.00636239427805822	0.0938128882938871	-2.5170835878532	AES	up
NAGPA	1.11252855882952	4.78662055126697	2.88537861322695	0.00637195446491279	0.0938128882938871	-2.51842168926954	NAGPA	up
NPDC1	0.512637513252199	6.88631344882565	2.88499043527109	0.00637839785322704	0.0938128882938871	-2.51932239179955	NPDC1	up
CNN1	-0.915061296640552	8.93633177469262	-2.8845286485177	0.0063860710115252	0.0938128882938871	-2.52039379219462	CNN1	down
CRHR2	0.90218430915818	4.02657068910761	2.88252888095699	0.00641939932795375	0.0942390284921339	-2.5250322478222	CRHR2	up
HHEX	0.736506718000753	5.5460707419297	2.88202859451807	0.00642776253796702	0.0942955202078098	-2.52619234472092	HHEX	up
GSN	0.682089795132066	8.84938353928348	2.88170804346701	0.00643312649179883	0.0942955202078098	-2.5269355929066	GSN	up
NUDT5	-0.518861884950089	6.64743725258578	-2.88152358860071	0.00643621497086541	0.0942955202078098	-2.52736325705318	NUDT5	down
GDF9	1.05106560089097	4.47316122451852	2.8795677359754	0.00646904878266869	0.0946088923348608	-2.53189690080396	GDF9	up
RRAGB	0.688702896772774	5.32325271895476	2.8789880001672	0.0064788111157129	0.0946088923348608	-2.5332403495656	RRAGB	up
LINC00668	0.678280817492909	2.78164092323632	2.87883713806106	0.00648135378147848	0.0946088923348608	-2.53358992142882	LINC00668	up
REEP6	1.34499006274329	4.1435773391798	2.87870238842798	0.00648362567227214	0.0946088923348608	-2.53390214834149	REEP6	up
ARHGAP44	0.698582683401151	5.12851702123237	2.87836220927909	0.00648936443443465	0.094629334984754	-2.53469033282929	ARHGAP44	up
SFRP1	0.815174807993055	7.46592508427858	2.87599064133573	0.00652950445940894	0.0950241092608445	-2.54018355199605	SFRP1	up
DUSP18	0.519434672184676	4.82798491779316	2.87498657820954	0.0065465685582913	0.0951856660313146	-2.54250838545599	DUSP18	up
SRBD1	0.859166559864479	6.11925560761055	2.87473865965574	0.00655078835526155	0.0951856660313146	-2.54308234366715	SRBD1	up
LOC401068	1.00862750084199	3.7938891016639	2.87165866971297	0.00660342490021509	0.0955897240863916	-2.5502102504095	LOC401068	up
FST	0.537080681915659	5.45612243062175	2.86966872485036	0.00663764257080385	0.0957340030133428	-2.55481294251113	FST	up
CDKN3	-0.79339987592041	6.24517185089907	-2.86885273311744	0.00665172160653642	0.0957340030133428	-2.55669972839597	CDKN3	down
PLCB2	0.741124499961671	3.94823296431105	2.86878521211476	0.0066528878555227	0.0957340030133428	-2.55685583939962	PLCB2	up
FBXL21	-0.954750689237073	3.18353469215168	-2.86819265089502	0.00666313099913574	0.0957642841441976	-2.55822576285134	FBXL21	down
LGI4	0.653108586567307	5.17125293877385	2.86763477048156	0.00667278810337659	0.0958307257900989	-2.55951534547058	LGI4	up
LOC101930097	0.922110499787753	4.97613281112844	2.86701797674404	0.00668348023309105	0.0958391040953335	-2.56094092619102	LOC101930097	up
FCGR1B	-1.56258917094247	5.47975130245788	-2.8660360071379	0.00670053571372419	0.0959764849605339	-2.5632101293394	FCGR1B	down
USP27X	0.617084008459163	5.30865568279036	2.86195777203623	0.00677180499807564	0.0968701154314886	-2.57262913540429	USP27X	up
KRT33A	-0.680328234251852	2.33858067298177	-2.86145292135768	0.00678067659581382	0.0969334599853725	-2.57379453753648	KRT33A	down
LOC100507501	0.996079544190146	4.09891178055268	2.86084863404397	0.00679130983330094	0.0969355609198069	-2.57518930899206	LOC100507501	up
FBLN2	0.913575486496013	6.80601725297106	2.86043497588614	0.00679859767166191	0.0969355609198069	-2.57614397671988	FBLN2	up
C9orf37	1.04296162630503	4.71425182079397	2.85906999094204	0.00682269783697899	0.0970800124001147	-2.57929355913357	C9orf37	up
FAM99B	-1.03751144937442	3.72226603275639	-2.85885339331379	0.00682652940736997	0.0970800124001147	-2.57979325150438	FAM99B	down
CDK5	1.06501782420367	5.41266827532503	2.8577330292908	0.00684638051948949	0.0971523414826881	-2.58237755678279	CDK5	up
VILL	0.766719650420765	3.17304590709699	2.85735906348843	0.00685301859957855	0.0971523414826881	-2.58324002794333	VILL	up
NTRK2	0.511735637106825	5.01445262090105	2.85716698871949	0.00685643035768061	0.0971523414826881	-2.58368297899864	NTRK2	up
CLK2	0.631657281856715	6.54863576898562	2.85606714735045	0.00687599701358648	0.0971523414826881	-2.58621900210975	CLK2	up
IZUMO1	-1.41014299591487	3.032534681963	-2.85585718131484	0.0068797383203591	0.0971523414826881	-2.58670307309573	IZUMO1	down
TOLLIP-AS1	1.28713426579916	3.5418411869526	2.85530925689546	0.00688951053283147	0.0971523414826881	-2.58796619162132	TOLLIP-AS1	up
TENM2	0.620979663983961	9.83594546095327	2.85478500507072	0.00689887267230015	0.0971675154176298	-2.58917459427117	TENM2	up
KLF3-AS1	0.623722136007976	5.19327902861739	2.85360660222925	0.00691996006223318	0.0973726863402398	-2.59189030374915	KLF3-AS1	up
CDC7	-1.471521506007	4.75223534744461	-2.85155594940009	0.00695679975762741	0.0975965187862649	-2.59661447531104	CDC7	down
GPR87	-1.22640309199979	3.42610205382844	-2.85092239337164	0.00696821845912803	0.0976938854022352	-2.59807358769345	GPR87	down
ATAT1	0.838331628128927	4.39533405526539	2.85029579678471	0.00697952892928847	0.0977896105282132	-2.59951646949772	ATAT1	up
CSRNP3	0.599618209058587	5.50371531358599	2.8485190955524	0.00701169274395552	0.0978843925747608	-2.60360663378379	CSRNP3	up
SPTBN5	1.0552993634618	4.02642268621552	2.84817122799093	0.00701800639523612	0.0978843925747608	-2.60440727386304	SPTBN5	up
NAT16	-0.629604301818445	6.17816860734779	-2.84813827640393	0.00701860472774197	0.0978843925747608	-2.60448311088437	NAT16	down
SEMA6B	-0.510055447713429	5.73327600486529	-2.84808475623381	0.00701957664450364	0.0978843925747608	-2.60460628465132	SEMA6B	down
ZNF385B	1.23433237795694	4.32318871094567	2.84760505452032	0.00702829355047398	0.0979069117519731	-2.60571022638211	ZNF385B	up
TAF1B	-0.625531411831455	5.33184054925069	-2.84665886214898	0.00704551691056772	0.0979591787151273	-2.60788736035417	TAF1B	down
ZNF160	-0.604815857996921	7.53637461697364	-2.84620902328831	0.00705371904455385	0.098010752201874	-2.60892225212291	ZNF160	down
GSTM1	0.51671170768108	7.68431019804314	2.84564713738541	0.00706397669990769	0.0980906233485409	-2.61021477124626	GSTM1	up
ADSSL1	0.511040903989704	9.09482914875478	2.84505732795645	0.00707475908919123	0.0980906233485409	-2.61157134876236	ADSSL1	up
ACRBP	-0.623923203081868	5.2364420640172	-2.84164575500956	0.00713742835037763	0.098546202192081	-2.61941454402249	ACRBP	down
SLC24A3	0.88448005989049	4.77107999732456	2.84061425024612	0.00715647838966946	0.0987467274324094	-2.62178478946738	SLC24A3	up
ARHGEF7-AS2	1.16433363321183	2.86952932581899	2.83790734156928	0.00720669585531006	0.0991886877498984	-2.62800225551825	ARHGEF7-AS2	up
RP4-593C16.3	1.42283445536598	3.4015048922355	2.83662547359486	0.007230591016331	0.0993921506120106	-2.63094524297096	RP4-593C16.3	up
MYO1E	-0.524470555275923	5.81414605189449	-2.83623612803518	0.00723786337786042	0.0994294644760863	-2.63183895721718	MYO1E	down
AP000473.8	0.749150138699148	2.98699608007769	2.83585278876999	0.00724503021348339	0.0994652826350788	-2.63271880792745	AP000473.8	up
ANKZF1	1.05408574562258	5.75458635728009	2.83298958113449	0.00729876981093508	0.100077098319012	-2.63928811704927	ANKZF1	up
TMEM200A	1.36124901745364	4.18935345748751	2.83248855846815	0.00730821163019184	0.100143616025524	-2.64043722144774	TMEM200A	up
WNT7B	-0.800303285022376	4.84146942193092	-2.82923614773945	0.00736978099613382	0.100797349486307	-2.64789352254825	WNT7B	down
PLAC8L1	0.935796062245632	4.63347549806723	2.827713779824	0.00739876579263752	0.100988758345633	-2.65138173740169	PLAC8L1	up
DHODH	0.636319382680513	4.6481656048642	2.82684005763961	0.00741544878418608	0.101041858355415	-2.65338316169448	DHODH	up
CD244	-0.849837621315267	3.65112269770399	-2.82335472330914	0.00748234774705885	0.101708424494112	-2.6613630289265	CD244	down
FUT5	-0.64392259039939	7.01837407197236	-2.82187264615015	0.00751096539781281	0.101847919845511	-2.66475441441923	FUT5	down
TRAK2	0.509066724974559	10.7116300287423	2.82182147873388	0.00751195521574272	0.101847919845511	-2.66487147863537	TRAK2	up
RP11-421F16.3	-1.33051974296764	3.57432616109499	-2.81931959025783	0.00756050197815614	0.102378864465224	-2.67059380354348	RP11-421F16.3	down
CRB2	1.24382910963115	3.3422606596298	2.81889992735118	0.00756867370259358	0.102425940956625	-2.67155333834488	CRB2	up
NEXN-AS1	-1.50749977252626	2.72621673964603	-2.81814803527423	0.00758333520940199	0.102560730063921	-2.67327226638484	NEXN-AS1	down
QTRT1	1.12281576324214	4.19783189704723	2.81529004930234	0.0076393061681473	0.102922167484099	-2.67980332429694	QTRT1	up
AF007147	-0.587276049352652	6.22680615937978	-2.8130319030862	0.00768380164576536	0.103279194641017	-2.68496061746335	AF007147	down
RPP40	-0.67865022117244	6.05997199703024	-2.81269200838357	0.00769051993430864	0.103305845053536	-2.68573665936186	RPP40	down
LOC101929154	-0.688107243727154	5.52404135181637	-2.81051376229395	0.00773370470356809	0.103590784230486	-2.69070856146764	LOC101929154	down
CARNS1	0.747257311388741	5.87965255049736	2.81047209785771	0.00773453291715758	0.103590784230486	-2.69080363743149	CARNS1	up
MFI2-AS1	0.64457435821571	4.29125856369174	2.80992985129375	0.00774531933080124	0.103590784230486	-2.69204093164083	MFI2-AS1	up
OTUD3	0.816093248045344	5.47158368829237	2.80970878444501	0.00774972082806111	0.103590784230486	-2.69254531622221	OTUD3	up
RP11-690I21.2	0.922568552650655	4.87017528736935	2.80898550956838	0.00776413769263252	0.10371994106845	-2.69419535650295	RP11-690I21.2	up
TGM7	-1.03313954887274	2.46389190599009	-2.8078303186017	0.00778721562985933	0.103964570970246	-2.69683017912826	TGM7	down
MLPH	0.56664003366537	7.96803559031996	2.80716090821114	0.00780061804527677	0.103983352299838	-2.69835668722115	MLPH	up
LOC101927550	-1.06818646443798	3.93147577585925	-2.80591311000967	0.00782565782252295	0.104082672006525	-2.70120151119092	LOC101927550	down
PVRL3-AS1	-1.15644085998958	3.07889179924252	-2.80524964817349	0.00783900206769288	0.104082672006525	-2.70271378910383	PVRL3-AS1	down
DHX35	0.840211204463965	4.17893096315436	2.80457573752765	0.00785257814906902	0.104199508711643	-2.70424964758586	DHX35	up
GCA	-0.595439462330369	6.56233830036118	-2.80430415965064	0.00785805532987385	0.104208800620789	-2.70486851275917	GCA	down
IGH	-0.586428872619054	6.1237799728757	-2.79966287077487	0.00795221212380175	0.105050921866545	-2.71543898903343	IGH	down
LOC441454	1.12885625246353	3.07199090728223	2.79927729216075	0.00796008131310559	0.105050921866545	-2.71631663052725	LOC441454	up
B9D2	-1.19065704277249	4.30760944658558	-2.79826612934745	0.007980752339264	0.105260043700752	-2.71861783527118	B9D2	down
GABRB1	0.822729276228726	6.07044354429007	2.79776433920439	0.00799102887886045	0.105331900297487	-2.71975960992091	GABRB1	up
XKR4	-1.25711874272531	4.44285896509183	-2.79488449146884	0.00805024591253111	0.105901745459157	-2.72630986161622	XKR4	down
TRIM55	-0.531586346905117	8.42713336981859	-2.7944536725034	0.00805913967131988	0.105909718030026	-2.72728938965193	TRIM55	down
LOC91548	0.596174804323441	7.05877171627038	2.78843784897628	0.00818428795339815	0.10686938608108	-2.74095699644014	LOC91548	up
CHL1	-0.690896964902626	4.22367628054412	-2.78788635778937	0.00819585069510184	0.10686938608108	-2.74220899727486	CHL1	down
LAMB2P1	-0.954862717502376	5.1342970793107	-2.78726313526735	0.00820893565885691	0.10691219784953	-2.74362364993817	LAMB2P1	down
LINC00950	1.13177498703675	4.01904642936053	2.78676295999604	0.00821945121184454	0.106985279347487	-2.74475884922554	LINC00950	up
B3GNT6	-0.750236105922609	3.82663408316465	-2.78519280230943	0.00825254321345447	0.107257442806655	-2.74832162461899	B3GNT6	down
CDC42BPG	-0.791306508293371	4.3080811438692	-2.78362703683873	0.00828566594829472	0.107428923907254	-2.75187313537192	CDC42BPG	down
EGFLAM-AS4	1.15884403096917	2.75281419079729	2.77815653964395	0.00840236325598788	0.108652966466731	-2.76427126997523	EGFLAM-AS4	up
SLCO1A2	-0.527982082310775	3.95756552225291	-2.77616326304041	0.00844526239658923	0.108934629839551	-2.76878481441771	SLCO1A2	down
TEX29	-0.899001426162695	2.91833616142276	-2.77605346578993	0.00844763134794524	0.108934629839551	-2.76903337630345	TEX29	down
RASGRP1	1.3854392807388	4.25347966302407	2.77552590862844	0.00845902236999693	0.10899797578351	-2.77022758470615	RASGRP1	up
TRIM46	-0.610693770069461	4.47134231164713	-2.77505326680919	0.00846923977766717	0.109065210005791	-2.77129735805857	TRIM46	down
ELAVL3	-0.701986040931359	3.77195239848164	-2.77256115437235	0.00852330327777514	0.10939306347144	-2.7769360201168	ELAVL3	down
LINC00202-1	-1.14466644263585	5.15323179136117	-2.77238559994169	0.00852712379037774	0.10939306347144	-2.77733310565893	LINC00202-1	down
UBE2Q2L	-0.573279243381653	6.04558771303646	-2.77192246792001	0.00853721036101847	0.109423762647249	-2.77838058259802	UBE2Q2L	down
LENG8	0.78932656850529	5.46616084808032	2.77096083410658	0.00855818922900308	0.109499646938828	-2.780555168628	LENG8	up
SLC35F1	-0.583566033795148	7.23031077066814	-2.76889538858697	0.00860341067390325	0.109902706160046	-2.78522418970089	SLC35F1	down
TYROBP	-0.562994978845216	8.26465383025142	-2.76856782180318	0.00861060286912828	0.109912405845543	-2.78596445857444	TYROBP	down
PLSCR4	0.570497275825724	8.43500136878462	2.76614202425986	0.00866403874898525	0.110465228117541	-2.79144474353872	PLSCR4	up
CIART	-0.530478912345763	6.49807285595676	-2.76583688739054	0.00867078211672415	0.110480726186267	-2.79213387689707	CIART	down
FAM98C	0.531936226682293	6.41111741514558	2.76438244288271	0.00870299162139859	0.11076765590479	-2.79541796996989	FAM98C	up
ERVH-6	0.709977412951425	4.55681368642285	2.76389886871508	0.00871372523276357	0.110775009296467	-2.79650961614288	ERVH-6	up
MAP2	0.660518408547745	6.10411758378944	2.76306406934052	0.0087322837118678	0.110881704990917	-2.79839384301333	MAP2	up
PNMAL1	0.564185238479039	6.77172538150427	2.76158426563054	0.00876527153224207	0.111042043249629	-2.80173299518848	PNMAL1	up
GFRA3	-0.862504451501134	3.27472403270311	-2.7605519145457	0.0087883531925375	0.111205292862648	-2.80406178495539	GFRA3	down
RP11-138I17.1	1.28638895914155	2.58711346627741	2.76016455482751	0.00879702846205469	0.111250536753463	-2.80493544854798	RP11-138I17.1	up
CCDC88C	0.715789735125623	3.40553194111027	2.75810592572594	0.00884326684546759	0.11170577083606	-2.80957719999556	CCDC88C	up
RP11-271C24.3	-0.524447537970736	6.04818723053282	-2.75781201323111	0.00884988671647862	0.111724698333322	-2.81023972236236	RP11-271C24.3	down
KCNJ14	-0.699313465995943	5.45336186203491	-2.75750867212613	0.00885672377343257	0.11172534754082	-2.81092344971254	KCNJ14	down
SLC20A1	-0.521083269889167	6.81913989003107	-2.75699540870745	0.0088683034713538	0.11172534754082	-2.81208022730765	SLC20A1	down
IGLC1	2.16084066868421	6.3995733620697	2.7559337948312	0.00889229906370761	0.111794756145308	-2.81447241280826	IGLC1	up
CD81	0.523621500044635	10.2420830559893	2.7559044448523	0.00889296331459094	0.111794756145308	-2.81453853994629	CD81	up
YARS2	-0.577513370471294	7.26095162828241	-2.75261704390218	0.00896765611144372	0.112324691812642	-2.82194231453341	YARS2	down
CADM3	-0.591394672455424	5.23197029022379	-2.75235676400769	0.00897359471138456	0.112324691812642	-2.82252826054668	CADM3	down
CD1D	1.27666924344941	4.22100444007688	2.75189011302107	0.00898425105320718	0.112324691812642	-2.82357870122676	CD1D	up
LRRC45	-1.14954944722437	4.93662677032768	-2.75166408000742	0.00898941691435558	0.112324691812642	-2.82408746402398	LRRC45	down
EOMES	0.813733973525764	4.40224872701448	2.75163444031203	0.00899009451775718	0.112324691812642	-2.82415417602448	EOMES	up
LOC100506374	-1.14074873785235	4.79555575150969	-2.75074549135288	0.00901043912636519	0.11251444163804	-2.82615477233074	LOC100506374	down
HS3ST3A1	1.33978187093847	5.42551436297209	2.74899509318244	0.00905062389161471	0.11275805836412	-2.83009283535567	HS3ST3A1	up
KRTAP2-1	-1.09954053333347	2.4724206745949	-2.74692038211132	0.00909846935418398	0.113028841631344	-2.83475840766628	KRTAP2-1	down
DHCR24	-0.614418153419427	6.19000459293261	-2.74670516191956	0.00910344601174745	0.113028841631344	-2.83524225835043	DHCR24	down
IQCG	-0.876976338023468	4.57408422073711	-2.74621677842376	0.00911474854470272	0.113104800627241	-2.83634013298938	IQCG	down
ACSBG1	-0.832260762155536	3.9369034829797	-2.74576620166296	0.00912518766771081	0.113169965304782	-2.83735290512524	ACSBG1	down
SLIT2	0.515530251798343	7.31562399553108	2.74547484043857	0.00913194393074456	0.113189407300678	-2.8380077465182	SLIT2	up
LOC729887	-1.27004186145253	5.00993743787757	-2.74267306676039	0.00919715039300031	0.113526202499995	-2.84430246681057	LOC729887	down
CDCA3	-0.782670190479456	4.7572931523533	-2.74219758553507	0.009208259160801	0.113526202499995	-2.84537030644687	CDCA3	down
GATM	0.797742083834565	6.44805625562775	2.742025038665	0.00921229348533903	0.113526202499995	-2.84575778348084	GATM	up
NGFR	-1.22770828638042	4.75352629539239	-2.7420230134249	0.00921234084727976	0.113526202499995	-2.84576233133254	NGFR	down
SLC2A12	0.576623676583833	6.87047920540097	2.74162878299226	0.00922156455787264	0.113526202499995	-2.84664756773059	SLC2A12	up
POLRMT	0.767821816758745	5.34439896094685	2.74133774747462	0.00922837933625469	0.113546020992891	-2.84730102827343	POLRMT	up
LOC100996843	-1.34865875871849	3.03326623315361	-2.74047080582701	0.0092487069981414	0.113731986000256	-2.84924729711029	LOC100996843	down
RP11-495P10.6	-1.11196556682846	4.61936844420065	-2.74012377815418	0.00925685557739019	0.113768058828601	-2.85002625451758	RP11-495P10.6	down
ABCB8	-0.520748573398205	5.1939783064023	-2.73936642888314	0.00927466206418687	0.113922721244503	-2.85172601665817	ABCB8	down
GRIA3	0.579776244757121	3.95709570972309	2.73877912269706	0.00928849242272586	0.114028397412361	-2.85304392825066	GRIA3	up
RP1-149C7.1	-0.836277017950231	1.48381407804745	-2.73790949733029	0.00930900617830532	0.114101381072828	-2.85499502031583	RP1-149C7.1	down
FES	-0.550010297447097	5.85745989999555	-2.73786196093479	0.00931012873296507	0.114101381072828	-2.85510166123072	FES	down
ATP13A2	-0.813492152949748	5.64002681266717	-2.73755846157238	0.0093172987184968	0.114104128807477	-2.85578248865467	ATP13A2	down
MICALL1	-0.58879789425988	5.27736091516724	-2.73516067458411	0.00937412518081128	0.114483950408313	-2.86115959363985	MICALL1	down
PTDSS1	-0.58389697938663	10.0988804316751	-2.73477362492421	0.00938332813798138	0.114483950408313	-2.86202727202649	PTDSS1	down
SPINK1	-1.21515793798486	5.13619655883842	-2.73434234611278	0.00939359260401947	0.114545121663882	-2.86299400677684	SPINK1	down
TIGD2	0.801154010063826	5.4291687945963	2.73407159312709	0.00940004186037749	0.11455972803583	-2.8636008627991	TIGD2	up
IL18RAP	1.20634291140734	3.26885411901426	2.73255103209258	0.00943633747693893	0.114873717667089	-2.86700825663589	IL18RAP	up
NEUROG2	-0.917004595769319	2.30311331448288	-2.72872792202089	0.00952816921056566	0.115668898902888	-2.87556985216702	NEUROG2	down
UBASH3B	-0.52480469813646	4.27694421743362	-2.72787314889298	0.0095488139413785	0.115791537564698	-2.87748297466088	UBASH3B	down
TNFRSF10A	-0.578148967713136	4.9732094667863	-2.72765062618571	0.00955419516921641	0.115791537564698	-2.87798095195629	TNFRSF10A	down
RP11-422P24.11	1.07571365908118	4.25313140551029	2.72621098463717	0.0095890777099113	0.116131754611607	-2.88120203582929	RP11-422P24.11	up
CXCL16	0.828009163424836	5.57081500293408	2.72605294740038	0.00959291413294138	0.116131754611607	-2.88155556308384	CXCL16	up
NAA38	-0.524221968070384	8.98336763738343	-2.72440487361304	0.00963300665666603	0.116511830852563	-2.88524147445478	NAA38	down
RXRG	1.18472536077474	4.61459819478488	2.72309569823298	0.00966496538521014	0.116744861505182	-2.88816838879693	RXRG	up
GRB14	-0.775276739723554	6.67598158782114	-2.72186190736256	0.00969517372990628	0.117031188819942	-2.89092591353069	GRB14	down
H3F3A	-0.62195386728434	5.97666933325638	-2.72168961936754	0.00969939900923467	0.117031188819942	-2.89131091161182	H3F3A	down
RBM43	0.839741144704187	4.63116073899623	2.72123680319999	0.00971051223790357	0.117059135277837	-2.89232270635948	RBM43	up
A4GALT	-0.876393166103343	5.64134275469385	-2.72115801241392	0.00971244716263511	0.117059135277837	-2.89249874897641	A4GALT	down
GS1-164F24.1	-0.653619549579628	6.25226247670411	-2.71782689115315	0.00979457940091376	0.117788726367659	-2.89993839633957	GS1-164F24.1	down
KLHL21	0.612381562024267	7.58780534994103	2.71721605353204	0.00980970982872537	0.117840759864341	-2.90130197072739	KLHL21	up
LOC440416	0.869641737285321	5.01640365946314	2.7153757677278	0.00985542454734638	0.118259673542553	-2.90540881570391	LOC440416	up
ATXN7L1	0.520391029748314	3.83162120508953	2.71401851242365	0.00988926653343303	0.118600521949885	-2.90843652941975	ATXN7L1	up
TPM4	-0.532592550491351	7.02188079412113	-2.71377053115274	0.00989546134194235	0.118609609436523	-2.90898960800636	TPM4	down
LOC101927438	-0.847696598694725	4.36502190816138	-2.71247556822919	0.00992786914364907	0.118932710251897	-2.91187724940052	LOC101927438	down
KLRD1	0.846250605397698	4.27426560462633	2.71199870883361	0.00993982777621406	0.119001424002375	-2.91294036872837	KLRD1	up
TADA2A	0.633948772298445	4.44019093959659	2.71181194487544	0.00994451505644414	0.119001424002375	-2.91335670995902	TADA2A	up
PCAT19	-0.6333027366291	6.74975115895596	-2.71117971780973	0.0099603974678035	0.119060860690484	-2.91476595280076	PCAT19	down
C7orf61	-0.573835506303755	5.48184290597101	-2.70924021388198	0.0100092670560293	0.11941378048111	-2.9190877703449	C7orf61	down
CTSD	0.525408694768073	7.67380855614406	2.70730875854107	0.0100581542617157	0.119769997390463	-2.92338960806687	CTSD	up
RP4-813F11.4	1.29398340899862	4.00903828264924	2.7059997586974	0.0100914119531555	0.120034979148357	-2.92630391942929	RP4-813F11.4	up
WNT8B	-1.07866167893278	3.71190053639873	-2.70548371123215	0.0101045510827722	0.120073912205131	-2.9274525714653	WNT8B	down
TAGAP	0.516636035107639	4.7902460667999	2.70543887303528	0.0101056934590246	0.120073912205131	-2.9275523683524	TAGAP	up
LOC728392	1.17001928432422	5.31712022793928	2.70478046995527	0.0101224818509496	0.120194021000173	-2.92901765673917	LOC728392	up
RP11-589P10.5	1.02489690838153	3.078149304473	2.70441060972561	0.010131924103165	0.120194021000173	-2.92984068338185	RP11-589P10.5	up
SYNE2	0.619938575143771	7.11728279379258	2.70439467151588	0.0101323311766821	0.120194021000173	-2.92987614798938	SYNE2	up
CCDC169	-0.584983912432722	3.34048299236209	-2.7027481479026	0.0101744662009967	0.120562726873842	-2.93353912853383	CCDC169	down
PPAP2C	-1.1683535292502	2.84952278346642	-2.70205332578714	0.0101922954845259	0.120588598123745	-2.93508443599967	PPAP2C	down
MAB21L2	-0.837970155597277	3.57439447919785	-2.70190620689152	0.0101960742920505	0.120588598123745	-2.93541159932574	MAB21L2	down
MT1E	0.50547433264272	9.87606919322829	2.70180165066577	0.0101987606481004	0.120588598123745	-2.93564410447143	MT1E	up
CCDC67	-0.613736021633915	3.26440331239331	-2.70126949209705	0.0102124435103113	0.120619629224386	-2.93682739013512	CCDC67	down
ABCG2	0.739966986921286	5.89237308053393	2.6992658914108	0.0102641125389081	0.121008715683129	-2.94128111843996	ABCG2	up
TCTEX1D1	-1.08322633667207	5.08000589060266	-2.69888368799257	0.01027399624941	0.121019021695939	-2.94213045353275	TCTEX1D1	down
PTGDR2	0.792158220645557	5.00545933322131	2.69812026584663	0.0102937645589678	0.121126635168628	-2.94382669520517	PTGDR2	up
OR51J1	-0.837820904539822	4.59800724830332	-2.6974680738007	0.0103106804921061	0.121135427536257	-2.94527554182818	OR51J1	down
CHRNE	-0.793811704480717	4.5017989182823	-2.69727194595766	0.0103157724934168	0.121135427536257	-2.94571119468941	CHRNE	down
SOX10	-0.525870437795946	4.68517096059561	-2.69716340489683	0.0103185915079406	0.121135427536257	-2.94595228458082	SOX10	down
ACTG2	-0.519405958170347	6.56857730974419	-2.6970968883456	0.0103203194192901	0.121135427536257	-2.94610002701539	ACTG2	down
EBF4	-0.512302043734742	6.56660110058485	-2.6952909538849	0.010367334838055	0.121267243695533	-2.95011032643145	EBF4	down
EPN1	-0.665892530765047	5.90041105163606	-2.69340825298223	0.0104165595515716	0.121777731306288	-2.95428918397956	EPN1	down
MYH7	0.685573625213197	13.238575323018	2.69281748890714	0.010432050028363	0.121875648478767	-2.955600046121	MYH7	up
RP3-327A19.5	0.955294450444016	4.6100643498559	2.69196528127609	0.0104544333580249	0.122019729297786	-2.95749069353619	RP3-327A19.5	up
PTPRN2	0.517481454243147	5.3781194062603	2.69147597552138	0.0104673050826743	0.122019729297786	-2.95857605168661	PTPRN2	up
LOC100289361	-0.600013022003327	6.15379012134528	-2.69134246492598	0.0104708197682996	0.122019729297786	-2.95887217654578	LOC100289361	down
SLC22A4	-1.31248618175885	4.46025923850388	-2.68814551325275	0.010555306454444	0.122676617103727	-2.96596003954671	SLC22A4	down
MAPKBP1	0.679285543188791	4.89710307291204	2.68656856397095	0.0105972125256045	0.122915756259955	-2.96945416745104	MAPKBP1	up
TMEM71	0.699314040379428	7.89078000130057	2.6865232024933	0.010598420239513	0.122915756259955	-2.96955465689335	TMEM71	up
RP11-635N19.1	0.847802215524956	5.07724548767959	2.68182460688743	0.0107242077435404	0.124044852558502	-2.97995731059881	RP11-635N19.1	up
ID4	0.978923897437691	6.21783794624033	2.6790367557975	0.0107994925776208	0.124658829977191	-2.98612381511344	ID4	up
MYO1D	0.757679218954163	4.74845542721864	2.6786984966393	0.0108086602668832	0.124658829977191	-2.98687172445844	MYO1D	up
ZNF575	1.07202776347115	5.0918478462713	2.67837938489032	0.0108173156007092	0.124658829977191	-2.9875772396956	ZNF575	up
SUMO1P2	-0.783867600155316	5.73412220796087	-2.67797522966061	0.0108282867737322	0.124658829977191	-2.98847069414629	SUMO1P2	down
ZNF79	0.638941718918089	4.89183876645079	2.67776957471616	0.0108338734143571	0.124658829977191	-2.98892529489968	ZNF79	up
SEMA4D	0.55280230065565	5.7833978254499	2.67757301555868	0.0108392154546338	0.124658829977191	-2.98935976747075	SEMA4D	up
CRIP2	0.518803687398249	10.4587430229657	2.67718783279731	0.0108496909194176	0.124681799137953	-2.99021110979342	CRIP2	up
AZU1	-0.925602421419516	2.67257715997017	-2.67704510592994	0.0108535749054767	0.124681799137953	-2.99052654803534	AZU1	down
PLEKHA7	-0.675020748387352	6.6962489378862	-2.67572171295652	0.0108896492215256	0.124898894725332	-2.99345081822455	PLEKHA7	down
LOC101927093	-1.07082593175228	3.63180482693481	-2.67506100430638	0.0109077008588001	0.124947467912558	-2.99491040671327	LOC101927093	down
ZNF597	0.844904628325823	3.97906951090398	2.6725015985993	0.0109778891267497	0.125252432688308	-3.00056216703817	ZNF597	up
SAMD12	0.580754092329493	7.19122577629173	2.67198430221687	0.0109921258438133	0.125349307518447	-3.00170403498782	SAMD12	up
ECHDC3	0.53742674263335	8.50739513597425	2.67041986075708	0.0110352852358713	0.125513424098296	-3.00515644101509	ECHDC3	up
SETBP1	0.568818379258502	6.57714477604101	2.66856254665503	0.0110867273920402	0.125836086398208	-3.00925338974484	SETBP1	up
INMT	0.694935360150792	7.55730965845996	2.66771754551997	0.0111102046239822	0.12594249440137	-3.01111669641068	INMT	up
NXPH2	0.784380346721592	3.44362858102131	2.66725212671256	0.0111231552536685	0.12594249440137	-3.01214281863205	NXPH2	up
IDO1	1.46456580350037	3.90371520680953	2.66718700414877	0.0111249684488398	0.12594249440137	-3.01228638659623	IDO1	up
CSH1	0.575465423869371	2.09157981080292	2.66665389194904	0.0111398220503675	0.125979895297443	-3.01346158675138	CSH1	up
DNMT3L	-1.07792200714518	3.60864077413982	-2.66626588875648	0.0111506441218796	0.126036943792126	-3.01431680695528	DNMT3L	down
APOM	0.601434247140423	5.38443123981131	2.66582661545605	0.011162907913578	0.126110220680841	-3.01528493328546	APOM	up
ZCCHC13	-1.08814653862931	2.64955156867284	-2.6644206119043	0.011202244957434	0.126385320216482	-3.01838293934398	ZCCHC13	down
MROH6	1.00744690871095	4.70680567558915	2.66428455487528	0.0112060583288965	0.126385320216482	-3.01868267062173	MROH6	up
UBE2NL	-0.524711237699599	8.06871610790654	-2.66412852596577	0.0112104329415032	0.126385320216482	-3.01902638689467	UBE2NL	down
RDH5	-0.692959608746259	6.19014992020102	-2.66360375341252	0.011225157655457	0.12648595777572	-3.02018230932462	RDH5	down
TNFSF15	-0.722297317350829	4.48125381403241	-2.66316891483091	0.0112373724089539	0.126558223593872	-3.02114001676027	TNFSF15	down
LOC100128288	-0.63673203002414	5.70304813914097	-2.66188415957867	0.0112735332691848	0.126834516899054	-3.02396900112058	LOC100128288	down
LINC01310	-0.982857213801736	3.52436864752437	-2.65976853191258	0.0113333139701538	0.127212139917519	-3.02862552748513	LINC01310	down
PRDM8	-0.925793366360623	4.24107463274874	-2.6555340548723	0.0114538456764913	0.12820197200239	-3.03793815440591	PRDM8	down
LEKR1	0.741031837743702	3.56848616375882	2.65332483044477	0.0115171980702321	0.128778921528505	-3.04279278247589	LEKR1	up
SLC6A5	-0.806471437809023	3.51187876075167	-2.65212390494497	0.0115517715778179	0.12903322937537	-3.04543059124811	SLC6A5	down
ARNTL2	-0.808523330515364	3.76525561891743	-2.65123766288281	0.0115773469829481	0.129120564638555	-3.04737668555733	ARNTL2	down
AC005838.2	1.35061618572228	3.48913247927162	2.65025181277961	0.0116058582295543	0.129372405353974	-3.04954099097081	AC005838.2	up
F12	0.795127611435077	3.28011237515035	2.64740588051471	0.01168852744388	0.129895683233949	-3.05578580354691	F12	up
TMCC2	-0.698526940087682	5.43992044112799	-2.64658360595532	0.0117125139076578	0.130095972961076	-3.05758926865454	TMCC2	down
GALNT14	1.18773635780714	3.23959013794891	2.64593057491977	0.0117315957028651	0.130241608273792	-3.05902126729379	GALNT14	up
LOC284661	-0.834423777824297	4.0923750675471	-2.64526791621165	0.0117509881055748	0.130258031261745	-3.06047413287006	LOC284661	down
PMS2P8	0.607180769071936	5.62563970049544	2.64367623480685	0.0117976886878098	0.130709283252703	-3.0639628524443	PMS2P8	up
TMEM254	0.545434736661928	5.96938747956285	2.64277205885886	0.0118242936889246	0.130871114573257	-3.06594403138574	TMEM254	up
SPICE1	0.624374897606231	4.23973407413839	2.64084820121437	0.0118810864454234	0.131382025685091	-3.07015794710185	SPICE1	up
AGXT	-0.635387684324664	3.32069505793845	-2.64066331070325	0.0118865576751406	0.131382025685091	-3.07056281165138	AGXT	down
APC2	-0.631703098999843	3.87342879490956	-2.64059693149792	0.0118885225167256	0.131382025685091	-3.07070816101538	APC2	down
RPGRIP1	1.06950145838518	4.89138286858948	2.63834706108323	0.0119552964644431	0.131852776729942	-3.07563319340836	RPGRIP1	up
NLRP6	-1.09097897821564	3.24130648492938	-2.63750690617349	0.0119803199048397	0.131995292284888	-3.07747158513365	NLRP6	down
MGARP	1.19136195984494	4.0371994687958	2.63547275734159	0.0120411055691544	0.132464305593093	-3.08192097441894	MGARP	up
CCR8	1.18837858181319	3.27963245257727	2.63354097598108	0.0120990950581283	0.132912964873214	-3.08614428717356	CCR8	up
RNF166	0.774956167918688	5.04683031315927	2.633401943633	0.0121032785275519	0.132912964873214	-3.08644816211468	RNF166	up
STON1	0.517835213139777	5.65362981689617	2.63268714661004	0.0121248077336614	0.132982745454914	-3.0880102800137	STON1	up
CAPZA1	-0.544550838643794	8.5869115040341	-2.63194970920127	0.0121470558037535	0.133026115642009	-3.08962157346075	CAPZA1	down
RP11-111M22.4	1.04995361575471	3.8285400688976	2.63105834436929	0.0121739979505386	0.133254272599598	-3.09156878621049	RP11-111M22.4	up
WDFY4	0.61065774687126	4.62309989302865	2.63085381649057	0.0121801877090502	0.13325516292524	-3.09201551998535	WDFY4	up
TDRP	0.606913120880103	4.42607367362961	2.62883485502588	0.0122414444906103	0.133613197715704	-3.09642410447749	TDRP	up
CELF2-AS1	1.10933868480572	3.78944201081263	2.62871241485939	0.0122451685212458	0.133613197715704	-3.0966913893999	CELF2-AS1	up
CTD-2012K14.6	-0.898790765469891	4.86962244109401	-2.62836346146709	0.0122557876978741	0.133613197715704	-3.09745310248174	CTD-2012K14.6	down
ZFP30	0.514782697440334	6.37753125578843	2.62698557126533	0.0122978018443322	0.133773821551694	-3.10046015675915	ZFP30	up
LINC00094	0.918344360441668	5.4633759670817	2.62647888928381	0.0123132847229202	0.133832438292353	-3.10156564934019	LINC00094	up
AK056982	-1.10909039256884	5.43571580758176	-2.62589622288159	0.0123311116648008	0.133832438292353	-3.1028367468849	AK056982	down
FKSG29	-1.09276036703119	4.07990523700572	-2.62559790766949	0.0123402479448669	0.133864996975271	-3.10348745253256	FKSG29	down
TSPAN32	0.540413396117972	6.27659397015661	2.62478525785226	0.0123651679825139	0.1340060032274	-3.10525980415102	TSPAN32	up
ANGPTL7	0.925678107623945	3.17666304508186	2.62454633469081	0.012372503404672	0.134014976054082	-3.10578081323922	ANGPTL7	up
SPHKAP	0.743004837054137	10.2351679357137	2.62288370228894	0.0124236605678985	0.134405025345518	-3.10940554451675	SPHKAP	up
RP11-255C15.4	0.639567485117417	4.82437249126053	2.62212211987571	0.012447158462326	0.134539713488051	-3.11106535835778	RP11-255C15.4	up
DAPK2	0.678902078329177	6.42460545871089	2.62179179933896	0.0124573628947709	0.134539713488051	-3.11178516568079	DAPK2	up
LOC101927126	-0.934822816965136	4.0589551686568	-2.62099955459128	0.0124818687061303	0.134539713488051	-3.11351130761159	LOC101927126	down
SPP1	-1.9053469172093	7.6514676060931	-2.620975252023	0.012482621136824	0.134539713488051	-3.11356425238152	SPP1	down
SUCLG2-AS1	0.615872918381837	4.87627839298236	2.62030729744915	0.012503317990644	0.134613430608936	-3.11501930469512	SUCLG2-AS1	up
ITGA8	0.614799925914998	6.0379222041792	2.62025657197341	0.0125048910300127	0.134613430608936	-3.11512979319828	ITGA8	up
F10	0.535216825378488	5.77589901590689	2.61958167528197	0.0125258374738075	0.134665384253226	-3.11659969098657	F10	up
GNLY	1.10196867389857	4.12356115961617	2.6194476672241	0.0125300004564466	0.134665384253226	-3.11689152432048	GNLY	up
TNMD	1.78626817706093	4.12056544323361	2.6154350090535	0.0126552455484606	0.13552819224533	-3.12562527625767	TNMD	up
LOC286059	-0.85616755846922	3.85384208536228	-2.61474733282011	0.0126768248614583	0.13552819224533	-3.12712111802169	LOC286059	down
ARIH2OS	1.08219659554697	2.37716369937701	2.6144245495829	0.0126869654803132	0.13552819224533	-3.12782314716499	ARIH2OS	up
HOPX	-1.4573728672846	6.76805082783151	-2.61438315168291	0.0126882665841242	0.13552819224533	-3.12791318017324	HOPX	down
ZNF787	-0.877723581059251	3.74825785003139	-2.61248682553505	0.0127479983576629	0.13600323790062	-3.13203630227093	ZNF787	down
ARHGAP36	-1.06651611422363	2.40735236768721	-2.61200137452726	0.0127633309378265	0.136086052985672	-3.13309147345584	ARHGAP36	down
LOC101928917	-1.11241655161908	3.48063708147895	-2.6094932987958	0.0128428169460996	0.136799829921466	-3.13854085852776	LOC101928917	down
CTSA	0.509538411486634	8.39295692079922	2.60876322834894	0.012866039730274	0.13691349108094	-3.14012643370585	CTSA	up
LOC101928419	1.04260014967098	4.28138382463577	2.60834068321536	0.0128794980836208	0.136918910888494	-3.14104398287931	LOC101928419	up
SHCBP1L	1.00517449763931	4.04917159895783	2.60820342794152	0.0128838725424246	0.136918910888494	-3.14134200829681	SHCBP1L	up
USB1	-0.512518268246171	5.82414627596537	-2.60815619754625	0.0128853781367902	0.136918910888494	-3.14144455821169	USB1	down
OR2L2	-0.616930146724429	4.84545197873724	-2.60766847731943	0.0129009349762331	0.13695080121972	-3.14250345571113	OR2L2	down
HAPLN4	0.90794291346142	2.32457857321057	2.60678548868947	0.0129291436448364	0.137141047606852	-3.14442018119	HAPLN4	up
LIMS1	-0.752676169950466	4.73989715237644	-2.60671401381122	0.012931429517639	0.137141047606852	-3.14457531399725	LIMS1	down
LY75	1.00426645395579	4.83953697407558	2.6065103831192	0.0129379439666009	0.137143463377745	-3.14501726866967	LY75	up
SMAP2	0.765008392842943	6.12174135214693	2.60485470163226	0.0129910237579269	0.137572419067561	-3.14860983584842	SMAP2	up
FAM47B	-0.904558770745846	2.77625637459505	-2.60217291090984	0.0130774245486493	0.138226852920052	-3.15442556999663	FAM47B	down
VEPH1	-0.695971353188811	3.39915414898997	-2.60214992057112	0.0130781675190001	0.138226852920052	-3.15447540906771	VEPH1	down
ZNF598	-0.700254988128449	4.37886609307924	-2.60167943345135	0.0130933805999983	0.138235790586142	-3.15549527713369	ZNF598	down
ACOT4	0.981076212148446	4.83684641786713	2.6015359498863	0.0130980233390583	0.138235790586142	-3.1558062791322	ACOT4	up
RRP7A	-0.526158047121964	5.65341112891833	-2.60093773365072	0.0131173962986297	0.138266391971492	-3.15710279143362	RRP7A	down
LOC728061	-0.650932216502487	7.21530888981019	-2.60057969569359	0.0131290037847889	0.138266391971492	-3.1578786679575	LOC728061	down
LINC00629	0.972575607753092	4.54194627345706	2.60036353983583	0.013136016062424	0.138266391971492	-3.15834704712778	LINC00629	up
WDR53	-0.571588121934875	6.27822140318797	-2.60029577912692	0.0131382149850769	0.138266391971492	-3.1584938694863	WDR53	down
LOC101927865	-1.03981823068456	2.80037961570013	-2.60027308038251	0.013138951664309	0.138266391971492	-3.15854305201948	LOC101927865	down
PITX3	-0.876419659807178	3.89208171021591	-2.59984422167076	0.0131528772468221	0.138346199199336	-3.15947222667058	PITX3	down
HBE1	0.77720420800769	3.93275195811862	2.59932085834752	0.0131698898838373	0.138389853277281	-3.16060601421768	HBE1	up
FAM167B	-1.20516871312638	4.61359070605752	-2.59913123254624	0.0131760589162004	0.138389853277281	-3.16101677109626	FAM167B	down
HDGFL1	0.637892053702199	5.8359680404437	2.5983367784618	0.0132019334937873	0.138528224707537	-3.16273744921335	HDGFL1	up
RP11-379F4.6	-1.07985296653241	4.67426652451142	-2.59540806805096	0.0132977223853953	0.139080857139597	-3.16907750393399	RP11-379F4.6	down
OR2H4P	0.790178134038531	4.16252110960589	2.59536217649325	0.0132992284204996	0.139080857139597	-3.16917681051456	OR2H4P	up
NMU	1.17601631499115	2.829047799139	2.59361847903602	0.0133565679783957	0.139592700235545	-3.17294917090929	NMU	up
RP11-433A10.3	-0.760784462573014	5.2267314248396	-2.59259367500013	0.0133903733595287	0.1398329319474	-3.17516544326162	RP11-433A10.3	down
GK3P	1.20407216989137	4.72165157453725	2.59207964816653	0.0134073592196967	0.139855767996828	-3.17627686589591	GK3P	up
C20orf27	-0.502639637684007	5.64497946923904	-2.59191540074222	0.0134127908953933	0.139855767996828	-3.17663196766315	C20orf27	down
RP13-270P17.3	-0.526009328307759	6.06159428453853	-2.59105881121161	0.0134411511421917	0.139971748654934	-3.17848365663741	RP13-270P17.3	down
ANTXR1	0.567211188995381	6.60735280522347	2.5907802410359	0.0134503859924616	0.139971748654934	-3.1790857506134	ANTXR1	up
OTP	-0.570185487784313	4.18858463809184	-2.59020290165469	0.0134695438595507	0.140056291370877	-3.18033345400216	OTP	down
CENPM	-0.798978944492501	2.58415974189323	-2.58919706623568	0.0135029803753279	0.14013069350739	-3.18250673315209	CENPM	down
FAM193B	0.74274183811067	5.4403047196292	2.58872814706484	0.0135185944640617	0.140151479072348	-3.18351971397596	FAM193B	up
SLC25A34	1.02013404727097	6.18962217977694	2.58700285554335	0.0135761860761011	0.140390782151846	-3.18724567788295	SLC25A34	up
THRSP	0.785464438812673	5.12219074224915	2.58690050603459	0.0135796096508863	0.140390782151846	-3.18746665942815	THRSP	up
FABP3P2	0.581511817827324	6.02892971705395	2.58672822137117	0.0135853743352072	0.140390782151846	-3.18783862345481	FABP3P2	up
POM121L10P	0.996648479455883	4.82308130283255	2.58643193595294	0.0135952933665682	0.140392964742387	-3.18847826613038	POM121L10P	up
LOC102725022	-0.508976890439442	6.76761071329773	-2.58247455160926	0.0137284173719332	0.141283401792934	-3.1970169025069	LOC102725022	down
FAM155A	0.753767072984363	3.98025481771298	2.5816258502492	0.013757122495275	0.141380791888899	-3.19884692275227	FAM155A	up
C2orf54	-0.949549395664268	5.06121018522978	-2.58081513542058	0.0137845942427411	0.141450889663295	-3.2005946456001	C2orf54	down
HYMAI	-0.531476714433768	5.57910754369757	-2.58022292555546	0.0138046935703157	0.14151757059983	-3.20187107975561	HYMAI	down
TK1	-0.852934716752092	4.26642492907338	-2.57965746486359	0.0138239101338592	0.141648003555725	-3.20308967022813	TK1	down
LOC100272217	0.836963370331608	3.66280246456346	2.57759082849033	0.0138943514481638	0.141903047364767	-3.20754178170263	LOC100272217	up
RP1-28C20.1	-1.15724984864421	2.84027604189023	-2.57752803123553	0.0138964970384814	0.141903047364767	-3.20767702583494	RP1-28C20.1	down
FABP6	-0.732047231911415	4.05755420742819	-2.57748930051298	0.0138978205004531	0.141903047364767	-3.20776043762635	FABP6	down
GAB2	1.0622077464927	6.90046980880063	2.57737327599116	0.0139017858497571	0.141903047364767	-3.20801030675754	GAB2	up
GGH	-0.655110396172896	5.62471173830673	-2.57731202049668	0.0139038797863957	0.141903047364767	-3.20814222277302	GGH	down
SPEF2	0.671204157410229	3.8790254857118	2.57721068992589	0.0139073442707253	0.141903047364767	-3.2083604372081	SPEF2	up
OTUD1	-0.553529084356692	7.45346586119125	-2.57572068605077	0.0139583788975695	0.142357192917475	-3.21156846033107	OTUD1	down
KIAA0753	0.764630935518356	5.81225706796049	2.57524085208323	0.0139748503820309	0.142458579945796	-3.21260128363762	KIAA0753	up
DLX3	-1.16670367913396	3.38107894253457	-2.57446606532103	0.014001484484067	0.142530277190818	-3.21426869943389	DLX3	down
MYL9	0.522346135681385	10.1793424650622	2.57111385534418	0.0141172574576525	0.143219706652853	-3.22147896907678	MYL9	up
RP11-24P14.1	1.12812380548619	3.05440013978538	2.57109162231609	0.0141180282260068	0.143219706652853	-3.22152676834989	RP11-24P14.1	up
AEBP1	0.857994728556519	7.50080253382131	2.57077521036657	0.0141290016890948	0.143219706652853	-3.22220699823009	AEBP1	up
RP5-1098D14.1	-0.956954332924526	3.04968114996701	-2.56743115124801	0.014245455789595	0.1437373485398	-3.22939258235293	RP5-1098D14.1	down
UHRF1	-0.740077866132891	6.62479756215326	-2.56736247180885	0.0142478566886525	0.1437373485398	-3.22954008999001	UHRF1	down
AXIN1	0.916363295641201	3.92165627389128	2.56724855590034	0.0142518397841663	0.1437373485398	-3.22978474911374	AXIN1	up
MCMDC2	0.837614857679573	3.31271689042599	2.56495519762098	0.0143322449946396	0.144015626235865	-3.23470862883575	MCMDC2	up
LOC285889	-1.14457695630168	2.81253124678478	-2.56405320137672	0.0143639827649338	0.144201695359885	-3.2366443921896	LOC285889	down
SPINT1	-0.664689800725793	4.70230813980483	-2.5634827033142	0.0143840896297452	0.144337127540428	-3.2378684868526	SPINT1	down
PRRT2	0.956522300426702	5.39268621561579	2.5628529230913	0.0144063158086272	0.144360945964723	-3.23921956086427	PRRT2	up
ASCC2	1.01869254022025	6.64594045876754	2.56120753556801	0.0144645333585616	0.144763392788962	-3.24274833780767	ASCC2	up
LOC100287221	-1.22199734317153	3.57095874923908	-2.56079858745346	0.0144790362791625	0.144823556364021	-3.24362514285274	LOC100287221	down
FAM230C	-0.962429681785006	2.80814037981715	-2.55996066998543	0.0145087937766405	0.144963141151681	-3.24542137506492	FAM230C	down
SLCO1B1	-1.09154492991616	3.41401950566864	-2.55947713842776	0.0145259912265158	0.145027230483498	-3.24645772883538	SLCO1B1	down
LPP-AS2	1.11182148275986	5.16742741690668	2.5587819434117	0.0145507494989679	0.145104403160652	-3.24794750227247	LPP-AS2	up
RAX	-0.724968407941209	3.40768087893772	-2.55682743206958	0.0146205635937474	0.145417768649483	-3.2521344268292	RAX	down
MBOAT7	0.791017581210588	4.48053204699627	2.55661656398734	0.014628113996259	0.145417768649483	-3.25258601201997	MBOAT7	up
IGKC	1.33493207038151	5.57222015154563	2.55644904559627	0.0146341147528027	0.145417768649483	-3.25294474304696	IGKC	up
SERPINE1	-1.07676017942161	5.87227589652438	-2.55632853022425	0.0146384331860768	0.145417768649483	-3.25320280967294	SERPINE1	down
OTOS	-1.17724687026343	3.20882879341462	-2.55361687084259	0.0147359093172431	0.145920513236223	-3.25900720233259	OTOS	down
OR51A10P	-0.861306812759663	2.49365403140554	-2.55271564295411	0.0147684371653825	0.146044178042983	-3.26093535792323	OR51A10P	down
PCSK1	-1.06687663234851	3.5406182078368	-2.55234709988029	0.0147817578513703	0.146109672645058	-3.26172371026297	PCSK1	down
NOD2	-1.02566987387726	4.26820958483321	-2.55112079290577	0.0148261609525864	0.146336034674437	-3.26434633780999	NOD2	down
ATP6AP1L	0.542139644543802	5.76775384226659	2.55109459185102	0.0148271109923871	0.146336034674437	-3.26440236280183	ATP6AP1L	up
MMP2	0.51420450999079	7.51074831986154	2.55083161050264	0.0148366496789898	0.146336034674437	-3.26496466631092	MMP2	up
RRP12	-0.557687712740981	5.13396816757315	-2.55080653454409	0.014837559511014	0.146336034674437	-3.26501828130633	RRP12	down
KLRC4	1.14379383769068	2.73006362867577	2.5501545587194	0.0148612331135444	0.146430804142715	-3.26641214396968	KLRC4	up
LOC102724017	-0.85374726025637	5.5378496833049	-2.54880206948891	0.0149104530533434	0.146607043705116	-3.26930284466933	LOC102724017	down
CA10	-0.839937639123761	3.35798482725834	-2.54873982143912	0.0149127219794477	0.146607043705116	-3.26943586281867	CA10	down
DNASE1L3	0.690581068307004	5.10678645261002	2.54826104096591	0.0149301839770286	0.146657642930014	-3.27045889520777	DNASE1L3	up
NFIA-AS2	0.52613912243004	3.91049957801843	2.54706002329836	0.0149740696778119	0.147011399649625	-3.27302457434892	NFIA-AS2	up
CORT	-1.05292449767625	4.91899854546713	-2.54640317892912	0.01499812096783	0.147181290559249	-3.27442740342446	CORT	down
PRO2852	-0.779525947828723	6.52711891695308	-2.545921264902	0.0150157894159549	0.147240248301408	-3.27545647119141	PRO2852	down
ZNF154	1.16157196347516	4.07289725419517	2.54434220236779	0.0150738162525015	0.14759214611684	-3.27882740970294	ZNF154	up
SPDEF	-0.550279808838464	5.52604178347997	-2.54389144945069	0.0150904179718856	0.1475925207074	-3.27978939608438	SPDEF	down
TROAP	-0.51992467057128	5.50143026111513	-2.54317732137259	0.0151167543401306	0.147639772503094	-3.28131322754143	TROAP	down
FAM102A	0.587453691056169	5.50642534918616	2.54310525434306	0.0151194144390612	0.147639772503094	-3.28146699006255	FAM102A	up
CLCN6	0.852477180871042	5.8147891229246	2.54282033579628	0.0151299353919165	0.147639772503094	-3.28207486363701	CLCN6	up
C1QTNF1	-0.517163150324375	7.0561515190268	-2.54266964285743	0.015135502614232	0.147639772503094	-3.28239634767892	C1QTNF1	down
MIPOL1	0.656327543524319	3.59893065461274	2.54237594256606	0.0151463585084541	0.147639772503094	-3.2830228812399	MIPOL1	up
GDF15	0.774916145398752	3.39127109507525	2.53989766965707	0.0152382457285581	0.148270441823593	-3.28830761784303	GDF15	up
HIST1H2AC	0.514985557205185	8.35138662950212	2.53836306271029	0.0152953999063298	0.148459557505419	-3.29157824607288	HIST1H2AC	up
LOC101928968	0.68480052825277	1.8674096989304	2.5382154037854	0.0153009095745505	0.148459557505419	-3.29189287085834	LOC101928968	up
AGTR1	0.513408708752926	5.50257046170462	2.53773278906537	0.0153189302747971	0.148459557505419	-3.29292111445878	AGTR1	up
TUBB2A	-0.664835506068675	8.26255844551857	-2.53741900775773	0.0153306571939974	0.148491051540952	-3.29358957345466	TUBB2A	down
GZMK	1.47520790061841	4.35295245491856	2.53350525663594	0.0154776169318234	0.149456413941976	-3.30192230131942	GZMK	up
TCP11	-1.05848794222953	4.08861816107923	-2.53335057477756	0.015483451547507	0.149456413941976	-3.30225144758107	TCP11	down
CPSF7	0.51471862551629	6.18175515616697	2.53130931999744	0.0155606365041751	0.150002335545109	-3.30659369587292	CPSF7	up
DPH2	-0.745326181687174	6.4296718795046	-2.52956995442829	0.0156266836836588	0.15034425091607	-3.31029181289103	DPH2	down
ZNF442	0.969995156763182	4.41554881755914	2.52950656079469	0.015629095699535	0.15034425091607	-3.31042656226931	ZNF442	up
LOC400590	-0.851470539806016	2.47745918095512	-2.52946796573719	0.0156305643400251	0.15034425091607	-3.31050859868323	LOC400590	down
SOCS3	-0.504637512969555	5.72434037999004	-2.52904297735057	0.0156467445782338	0.150433553536435	-3.31141188219541	SOCS3	down
ZBTB11-AS1	0.783936499981935	3.36850887906115	2.52788728333494	0.0156908218359681	0.150696365365774	-3.31386769089155	ZBTB11-AS1	up
GPR143	-0.871819377346376	2.61888400268188	-2.52742147357806	0.0157086195205945	0.150696365365774	-3.31485729704258	GPR143	down
LOC101929456	-0.74629359589089	2.94832764394933	-2.52703012102592	0.0157235866010646	0.15070739969342	-3.31568862085299	LOC101929456	down
NS3BP	0.974695124508751	3.84898923966301	2.525899267774	0.0157669087859766	0.150953841895166	-3.31809030753109	NS3BP	up
PRB3	-0.90963637994635	4.92998909105894	-2.52581718502077	0.0157700575603522	0.150953841895166	-3.31826460405015	PRB3	down
RP1-179N16.6	0.850630472403793	4.08620688968187	2.52492072228847	0.0158044841746922	0.151217027311802	-3.32016791557668	RP1-179N16.6	up
LOC728114	-1.15717412736959	3.72945940158493	-2.52471298095501	0.0158124718039182	0.151227125121646	-3.32060891068765	LOC728114	down
RP3-329A5.8	-0.949858193991691	5.22284394360427	-2.52201343914832	0.0159166048244712	0.151956557656822	-3.32633720015578	RP3-329A5.8	down
CHST14	0.534912970259547	6.25868140091842	2.52153378429189	0.0159351726100006	0.152067274928768	-3.32735455195133	CHST14	up
LOC102724275	0.600731236799498	4.51039412172217	2.52092387442942	0.0159588112396964	0.152129524207412	-3.32864797891164	LOC102724275	up
SGTA	0.948937378259793	6.2631570409412	2.51923600989287	0.0160243958728681	0.152651613959222	-3.33222625996868	SGTA	up
LCE1E	0.707780827417825	4.80477055809067	2.51847345955645	0.016054106628766	0.152867890050864	-3.33384231674751	LCE1E	up
HOGA1	1.11356027143217	6.74581338965582	2.51763310872697	0.0160869069458638	0.152980282183265	-3.33562285516945	HOGA1	up
PLA2G15	0.841998309287113	5.84383177623263	2.51708747332633	0.0161082367805235	0.152982666681376	-3.33677872521908	PLA2G15	up
VWA3A	-0.683769048485217	4.181824888383	-2.51677483748065	0.0161204698947992	0.153032224001325	-3.33744093113042	VWA3A	down
SNX31	1.23676456377456	3.32027428159938	2.51618312992829	0.0161436460213681	0.153185575448519	-3.33869409073341	SNX31	up
VMP1	-1.13955519543414	5.8440765917811	-2.51582102524443	0.0161578440185861	0.15322228110206	-3.33946087886433	VMP1	down
CHGB	0.98814142519458	5.63305701106819	2.51551646777467	0.0161697944374935	0.15322228110206	-3.34010574551889	CHGB	up
LOC101927770	-0.676246985469903	5.04973220354906	-2.51437988367822	0.0162144637434506	0.153406993809477	-3.34251185006941	LOC101927770	down
HAVCR1P1	0.644485921030786	3.04835219794968	2.51437473268074	0.016214666440915	0.153406993809477	-3.3425227527858	HAVCR1P1	up
CREB3L3	-1.07429117477281	4.03636026733676	-2.5143356181297	0.0162162057173805	0.153406993809477	-3.34260554300466	CREB3L3	down
GALNT15	0.606863107304562	6.36416507365622	2.51172008697309	0.0163194380818902	0.154116251842612	-3.34813953796655	GALNT15	up
LOC101929122	1.27051939191271	3.72012832842431	2.50936232640593	0.0164130103072849	0.154731987836396	-3.3531246513128	LOC101929122	up
UBBP2	0.779775286904905	5.98194411003589	2.50744601691252	0.0164894231871092	0.155199269621092	-3.35717394919524	UBBP2	up
RP11-38C18.3	0.9044504677524	4.81497909032244	2.50698962996022	0.0165076694307618	0.155221900272443	-3.35813800483258	RP11-38C18.3	up
ATP8B2	0.611215727339198	6.24637978846226	2.5062058272293	0.0165390486807889	0.155316120091007	-3.35979339246558	ATP8B2	up
GDF10	1.19134371782358	3.88722347187595	2.50535079202387	0.0165733417658485	0.155504279837413	-3.3615988053017	GDF10	up
PLS1	-0.904620547118795	4.83957617606578	-2.50487935956129	0.0165922773484708	0.155569531937403	-3.36259405190977	PLS1	down
RP11-360A18.2	1.26233408840676	3.21802200867975	2.50450277723991	0.0166074173552463	0.155569531937403	-3.36338896408694	RP11-360A18.2	up
LOC100996694	0.586728847335825	8.46207237427456	2.50393630514198	0.0166302153783187	0.155569531937403	-3.36458454754854	LOC100996694	up
ZNF861P	0.878518052130164	4.07752080705404	2.50344302376864	0.0166500910498053	0.155688699636306	-3.36562550041688	ZNF861P	up
PRDM9	-1.04979894444281	3.7133439682759	-2.50280459709305	0.016675847203059	0.155822297876431	-3.36697253239873	PRDM9	down
STX5	0.851360640642719	5.0441367784479	2.50273481896928	0.0166786644758866	0.155822297876431	-3.36711974421992	STX5	up
MSTN	1.30057631546782	2.96095528489583	2.50079653349826	0.0167570959865851	0.156173029896215	-3.37120780904372	MSTN	up
HRH1	0.800383985512926	3.79216230784202	2.50075379087894	0.0167588293250731	0.156173029896215	-3.3712979328229	HRH1	up
IL17A	-0.677428215980438	3.45376489376368	-2.50046980959152	0.0167703497522073	0.156173029896215	-3.37189668608575	IL17A	down
LOC101929019	-0.838521914303287	5.08247755924238	-2.50026581460744	0.0167786297882002	0.156173029896215	-3.37232676449942	LOC101929019	down
SNORD114-3	-0.918628043075251	4.13344530535826	-2.50021639271616	0.0167806363546518	0.156173029896215	-3.37243095591267	SNORD114-3	down
IGSF21	-1.0806663010868	4.19338396370995	-2.49965163615779	0.0168035814479036	0.156195472351566	-3.37362147418195	IGSF21	down
FLJ35816	-1.14483086390212	2.91955679905358	-2.49919141552977	0.0168223005822214	0.156195472351566	-3.37459148769742	FLJ35816	down
ZNF705G	1.24824963680702	3.45460300994484	2.49910123913013	0.0168259706684051	0.156195472351566	-3.37478153894133	ZNF705G	up
PFKFB4	-0.697132516836542	3.80385914037938	-2.49826406530849	0.0168600776533292	0.156379509829854	-3.37654569241448	PFKFB4	down
KCNH3	0.813666636799422	4.8456800985024	2.49796073095306	0.0168724512383224	0.156379509829854	-3.3771847972133	KCNH3	up
IL6	-1.28565514410313	4.85162196743628	-2.4975873753441	0.0168876924929825	0.156435249144125	-3.37797135650314	IL6	down
CDH12	-1.07007726425778	2.87037470150258	-2.49701906043434	0.0169109165479294	0.156517456297446	-3.37916848232601	CDH12	down
XIRP1	-0.771830453525139	11.1479827107024	-2.49357660220624	0.0170522153730355	0.157491142405915	-3.38641571175744	XIRP1	down
TSC22D3	0.541067932672174	7.43034197926255	2.49104364518789	0.0171568693393652	0.158056209728992	-3.39174368400183	TSC22D3	up
GPC2	-0.875247894006305	5.41933725156596	-2.49036325957546	0.0171850803510533	0.158101313594225	-3.39317419238802	GPC2	down
CYSLTR1	0.643087543320926	4.87665062456567	2.49019782450908	0.0171919462166462	0.158101313594225	-3.39352197709209	CYSLTR1	up
LOC101927282	-0.983197865799755	2.29476884581057	-2.48931234954032	0.0172287376102408	0.158317148680456	-3.39538318158454	LOC101927282	down
LOC101929745	-1.17371005597443	3.08608084977738	-2.48786861569206	0.0172888785068844	0.158669282552664	-3.39841679729305	LOC101929745	down
IL2RB	1.08908933048282	4.17735795402661	2.48760944028802	0.0172996950794495	0.158701786441627	-3.39896125178772	IL2RB	up
KCNK3	-0.702749950363579	4.62096624810218	-2.48628102252012	0.0173552328844781	0.15889915465899	-3.40175125013286	KCNK3	down
LOC100505918	-0.802857771442038	4.85897789414468	-2.48604987043443	0.0173649133489357	0.15889915465899	-3.40223661713482	LOC100505918	down
LINC01242	-1.10954166314589	3.24475447041349	-2.48560696267927	0.0173834757173951	0.15900231562892	-3.40316653339732	LINC01242	down
DHRS7C	-1.45130088061115	6.79637059003083	-2.48433508672134	0.01743688088222	0.159132031595895	-3.4058362720412	DHRS7C	down
DQ586822	0.947942215268053	4.03896780000864	2.48422702845974	0.0174414250536688	0.159132031595895	-3.40606304755945	DQ586822	up
LINC00935	-0.679527098189495	2.05846527873451	-2.4809911507526	0.0175780042117582	0.160043473238525	-3.41285074041623	LINC00935	down
DPY19L2P3	-0.942639142810899	2.14386534357591	-2.47950355198531	0.0176411186812911	0.160458946684319	-3.41596906679068	DPY19L2P3	down
KIAA2022	-0.727963031593352	3.6231109528983	-2.47913669911026	0.0176567148666063	0.160458946684319	-3.41673786435689	KIAA2022	down
SEL1L2	-1.55998764111125	4.37762486416274	-2.47904973198665	0.0176604139807037	0.160458946684319	-3.41692010567867	SEL1L2	down
ART4	0.643874043198895	5.64784239901753	2.47767111996223	0.0177191470687011	0.160724820500505	-3.41980840575929	ART4	up
IGHV3-54	0.88597888670804	2.29617250301599	2.47615802412764	0.0177838142645408	0.161110426985448	-3.4229771414876	IGHV3-54	up
DPPA5	-0.847003886269082	2.70094032002107	-2.47577417060085	0.0178002536591513	0.161188682425517	-3.42378079067893	DPPA5	down
C7orf33	-0.71199687177437	3.28785701141459	-2.47484697762061	0.0178400198799718	0.161284721790959	-3.42572162779079	C7orf33	down
PROZ	0.988233843568776	3.71164892009186	2.47464076527665	0.017848875072402	0.161285685101132	-3.42615320914675	PROZ	up
FOSL1	-1.31892605109463	4.2878522655043	-2.47424296197744	0.0178659688897633	0.161285685101132	-3.42698569829487	FOSL1	down
HES5	0.947000080794151	3.53715326828037	2.47399738181105	0.0178765290372893	0.161285685101132	-3.42749958005227	HES5	up
LOC100129516	-0.577228563222661	2.66860832999231	-2.4738515037976	0.017882804600613	0.161285685101132	-3.42780481568719	LOC100129516	down
NKAPP1	0.991064542266116	4.04923604458225	2.47163935923862	0.0179782155077604	0.1615965271124	-3.43243193960509	NKAPP1	up
GPR26	-0.548679656203903	5.0393820583447	-2.47109155628	0.01800191398595	0.161676308605805	-3.43357731781212	GPR26	down
DHRS7B	-0.535971816277327	7.24505874293688	-2.46954669918685	0.0180688991953741	0.162033569733107	-3.43680641781905	DHRS7B	down
LOC400756	1.06861301672332	3.69128823775027	2.4681328121262	0.0181304042317906	0.162362384366385	-3.43976049629126	LOC400756	up
LOC100996583	-0.620009805208368	4.86227043376005	-2.46782202001	0.0181439494104679	0.162372565282546	-3.44040968187735	LOC100996583	down
PTX3	-1.23632402219105	5.65697023199752	-2.46776518530186	0.0181464274196125	0.162372565282546	-3.44052839244646	PTX3	down
BPIFA1	1.1548139306546	3.42724331126961	2.46633411559594	0.0182089240361721	0.162664896744101	-3.44351682131933	BPIFA1	up
DDIT4L	0.712230666941869	5.19859547119048	2.46528552550394	0.0182548415244618	0.16283918146492	-3.44570575079948	DDIT4L	up
LRRC34	0.814989731540818	4.09789523474379	2.46512182740201	0.0182620193198627	0.16283918146492	-3.44604741013646	LRRC34	up
PLIN4	0.722519887922149	7.62671598883069	2.46275083897916	0.0183662701357152	0.163468046923961	-3.45099415243834	PLIN4	up
BTN1A1	-1.00593869772866	3.78611147134403	-2.46251331622297	0.0183767436291046	0.163494560468564	-3.4514895233542	BTN1A1	down
LOC101927273	-1.03941201897512	3.80200180027575	-2.4620396064438	0.0183976479383975	0.163547143348061	-3.45247737727927	LOC101927273	down
GALK1	-0.919937016894192	4.15888115677911	-2.45950360429578	0.0185099272517017	0.164035709807396	-3.45776353182668	GALK1	down
SLC26A3	-0.808733627307326	3.37454789620384	-2.45930102268335	0.0185189231978124	0.164035709807396	-3.45818563353053	SLC26A3	down
BCL2L15	-0.741729907853449	4.08300365390272	-2.45918680134875	0.018523997123168	0.164035709807396	-3.45842361561762	BCL2L15	down
SLC2A10	1.23375736753514	4.91921688712807	2.45905080951145	0.0185300397833292	0.164035709807396	-3.45870694658744	SLC2A10	up
GPR4	-0.514069448949405	5.87375612853119	-2.4570302138538	0.0186200343078076	0.16436896037463	-3.46291541530811	GPR4	down
CLEC12B	-0.858013993373166	2.23789743444056	-2.45501968695145	0.018709974585327	0.164845757503598	-3.4671004507414	CLEC12B	down
LOC101928201	-1.06422154107057	2.61320658801695	-2.45404707468884	0.0187536256494825	0.164915401102933	-3.46912412095572	LOC101928201	down
ZBTB3	0.690134799772247	5.32947074628842	2.45400140139782	0.0187556777509226	0.164915401102933	-3.46921913715617	ZBTB3	up
LOC100996634	-1.17432795744263	2.71736345187497	-2.45360441596354	0.0187735229086291	0.164915504418555	-3.47004495034722	LOC100996634	down
AP006547.3	-0.714374596301662	6.0737269587844	-2.45359121214697	0.0187741167072881	0.164915504418555	-3.47007241541496	AP006547.3	down
RAPGEF4-AS1	-0.993017704123526	3.95398681718413	-2.45349667535933	0.0187783686901532	0.164915504418555	-3.47026905691994	RAPGEF4-AS1	down
LINC00658	0.876777554872446	4.33035605995131	2.45254920321796	0.0188210315285027	0.165093508016167	-3.47223954856299	LINC00658	up
SOX12	0.509031331624878	5.31990979473357	2.45240103838231	0.0188277110631821	0.165093508016167	-3.47254764286225	SOX12	up
C7orf63	0.603734637510056	4.87341859697135	2.45237447282995	0.0188289089133268	0.165093508016167	-3.47260288192005	C7orf63	up
NPHS2	0.892514165309413	2.98328481600668	2.45150130891987	0.0188683187504474	0.165306174112855	-3.47441825538745	NPHS2	up
SLC24A2	0.877916905814999	3.93502553973069	2.45126073713726	0.0188791900062344	0.165335018059415	-3.4749183406547	SLC24A2	up
LINC01149	-0.632409017657278	1.96653666186832	-2.45102654186267	0.0188897785795217	0.165361364250508	-3.47540513698788	LINC01149	down
PMP2	-0.741760002361438	4.5321077282612	-2.44968807873102	0.0189503975711234	0.165715585473712	-3.47818661412841	PMP2	down
ITPKB-IT1	-0.887489737960802	4.4975159610778	-2.4495313775407	0.0189575061132455	0.165715585473712	-3.47851218547693	ITPKB-IT1	down
HIST1H2AK	0.590806819464396	5.05938703499422	2.44809003847359	0.0190230042650715	0.166061159680887	-3.48150609195161	HIST1H2AK	up
HID1	0.62475747432095	4.87994245952551	2.44647283091743	0.019096739018592	0.166638144676234	-3.48486379916152	HID1	up
LOC103344931	0.78341723738764	5.75337874377705	2.44458182916669	0.0191832863003731	0.166937394422166	-3.48878794427728	LOC103344931	up
CDH1	-0.818529222189215	3.40329156092536	-2.44307687422762	0.0192524194082194	0.167393993379955	-3.4919094174353	CDH1	down
MIR10A	-1.03558145682861	4.02184378273404	-2.44187268106276	0.0193078992802417	0.167686068338095	-3.49440607485437	MIR10A	down
CLIC1	-0.540138372201476	8.88726327545627	-2.44180897089933	0.0193108385893866	0.167686068338095	-3.49453814064975	CLIC1	down
PAX2	-0.594223762546517	5.31324871699781	-2.44165688433298	0.019317856843071	0.167686068338095	-3.49485339324387	PAX2	down
LINC00471	-1.0867176647729	3.7633548146556	-2.44137482660296	0.019330878934133	0.167686068338095	-3.49543801909801	LINC00471	down
FOXO6	-0.965771706980736	5.1458359246688	-2.44134769209638	0.0193321321049879	0.167686068338095	-3.49549425868679	FOXO6	down
GLIPR1	-0.578918425788697	7.25851054580796	-2.44082702997768	0.0193561924790603	0.167761358335598	-3.49657330751568	GLIPR1	down
RP11-708J19.1	-1.14652337539908	4.29820994552811	-2.44027487401215	0.0193817379203742	0.16785586636412	-3.49771744481291	RP11-708J19.1	down
RLN2	0.831631359974824	4.67454163936168	2.44025871915958	0.0193824857836909	0.16785586636412	-3.49775091691201	RLN2	up
RP11-52A20.2	1.08724629262337	3.14766670125879	2.4396269710578	0.019411752114178	0.168042608083648	-3.49905974425481	RP11-52A20.2	up
ADGB	1.07783470599479	3.43481442071724	2.43920738442356	0.0194312120280569	0.168144343669997	-3.49992889006618	ADGB	up
ADIRF-AS1	0.988630286199761	4.57339545955994	2.43840723780085	0.0194683709426145	0.168386889647885	-3.50158604198602	ADIRF-AS1	up
CHIT1	0.832884988689747	2.78385904886582	2.43735250420363	0.0195174514638615	0.168689858828898	-3.50376986013728	CHIT1	up
TWIST1	0.758122916145889	5.55914975289862	2.43705233308429	0.0195314400133023	0.168743906491164	-3.5043912377261	TWIST1	up
IGLV1-44	1.57649278339033	5.12431751623715	2.43536422262202	0.0196102788246011	0.16919529939272	-3.50788472990109	IGLV1-44	up
AMPH	0.715341946390657	5.83709734047353	2.43516394013653	0.0196196516376886	0.16919529939272	-3.50829909242298	AMPH	up
PHLPP2	0.633880589658097	4.77461883546396	2.43510380709696	0.0196224665351172	0.16919529939272	-3.508423496296	PHLPP2	up
CDK18	0.642518940255266	6.93256860225357	2.43468984891518	0.0196418543464585	0.169218604047788	-3.50927983725226	CDK18	up
ABCA1	0.526850914915573	6.99771034080415	2.43410588214784	0.0196692341017461	0.169252953461635	-3.51048769047521	ABCA1	up
BTBD9	0.547307775888069	5.29747119394454	2.43372104665722	0.0196872963529401	0.169252953461635	-3.51128355433776	BTBD9	up
IPPK	-0.56889456100317	5.91563035497306	-2.43370467316641	0.0196880651763217	0.169252953461635	-3.5113174137268	IPPK	down
LOC100130219	0.752294189710097	4.90509705775678	2.43363746070817	0.0196912214478859	0.169252953461635	-3.51145640330408	LOC100130219	up
LOC780529	-0.980485180083872	3.96137938969435	-2.43204471560149	0.0197661506365199	0.169619727364339	-3.51474925226846	LOC780529	down
TLL2	0.622574055008979	5.39485348102013	2.43133231271008	0.0197997486111385	0.169619727364339	-3.51622157369987	TLL2	up
TDH	-0.730753950984326	3.42284273439611	-2.43124497844043	0.0198038709877136	0.169619727364339	-3.51640204580348	TDH	down
LOC283665	1.01684407676888	3.72190568525772	2.4304615436446	0.0198408857323829	0.169803421832849	-3.51802076707109	LOC283665	up
SPRR2B	0.942941441856356	4.46517683426248	2.42830987440033	0.0199428682080683	0.17040880139405	-3.52246457482253	SPRR2B	up
RP11-214K3.20	-0.82571008074195	3.01264969212441	-2.42811643759408	0.019952059768712	0.170410250067435	-3.52286393739522	RP11-214K3.20	down
CPT1C	0.698413706170944	3.57208964669024	2.42763048161051	0.0199751679530774	0.170410250067435	-3.52386712293875	CPT1C	up
SULT1E1	-0.759250560453932	3.92164062237002	-2.42632414706104	0.0200374071658899	0.170764779440654	-3.52656314124192	SULT1E1	down
LOC100507140	-1.08225659280139	3.64322676572573	-2.42628399019965	0.0200393231890019	0.170764779440654	-3.52664600050486	LOC100507140	down
NUCB1	0.515224821305036	7.67882759864697	2.42552298990136	0.0200756645750031	0.170940914404252	-3.52821605336064	NUCB1	up
PLEKHG5	0.612151933140115	4.5342521295184	2.42504671233787	0.0200984394911119	0.170987556573577	-3.52919850109703	PLEKHG5	up
BC053951	-1.14853331078182	3.71944111292053	-2.42436825317941	0.0201309229019324	0.170987556573577	-3.53059776052561	BC053951	down
TMSB4Y	-0.887933005857483	5.47224054638683	-2.42428471339314	0.0201349259273381	0.170987556573577	-3.53077003404158	TMSB4Y	down
HOXC4	-0.640129147218203	5.56099329140525	-2.42426211650797	0.0201360088396754	0.170987556573577	-3.53081663199659	HOXC4	down
MIA2	-0.863644855137971	3.63867700019008	-2.4239933913024	0.0201488910280128	0.171030372675525	-3.53137075706962	MIA2	down
LRIG3	0.510949819185383	5.23439921577925	2.42312590960607	0.0201905275049185	0.171317136335977	-3.53315924518396	LRIG3	up
RP11-333O1.1	0.887242308341893	4.07197773493012	2.4222238765248	0.0202339050569295	0.171618444330061	-3.53501847652594	RP11-333O1.1	up
C12orf75	1.31435566346591	4.36014541727535	2.42035340894772	0.0203241226551079	0.171959550260667	-3.53887220559971	C12orf75	up
S100A11	-0.571149004864415	8.97129035861721	-2.41980055758874	0.020350857863441	0.171959550260667	-3.54001083381722	S100A11	down
IGFBP6	0.577810668781731	7.72434829837513	2.41948406832715	0.0203661772363598	0.171959550260667	-3.54066257629602	IGFBP6	up
DOLK	0.682049006344009	6.23539879101943	2.41894362510957	0.0203923610600205	0.171959550260667	-3.54177536164046	DOLK	up
SLC25A22	-0.599951902281391	6.32242109103165	-2.41644448291143	0.0205138386720061	0.172646667224359	-3.54691881136725	SLC25A22	down
LINC01181	-0.967938982940895	3.19813402966928	-2.41432797715692	0.0206172296030715	0.173319793368402	-3.5512717471336	LINC01181	down
CAPN15	-0.56795464406167	4.96259146026038	-2.41385684640126	0.0206403084025216	0.173380180131309	-3.55224032706149	CAPN15	down
FREM1	0.672144607243541	4.6849921937415	2.41366327891888	0.0206497972758239	0.173393120697497	-3.55263823538558	FREM1	up
PODNL1	-0.517838977575387	6.53894310005701	-2.4131772217555	0.0206736417116525	0.173476778562012	-3.55363730005281	PODNL1	down
FOXN3-AS2	-0.914933605580386	3.52025715657146	-2.4130819265087	0.0206783195201768	0.173476778562012	-3.55383315724704	FOXN3-AS2	down
SLC7A4	0.760276233040046	3.67780534660709	2.41297403459893	0.0206836168251108	0.173476778562012	-3.5540548971739	SLC7A4	up
S100A3	-0.923500101123913	4.38816417584894	-2.41185638659881	0.0207385637644839	0.17387077960116	-3.556351468841	S100A3	down
HSPBP1	0.702703392875898	6.36637977242088	2.41051269669459	0.0208047986180513	0.174292120527185	-3.55911149449625	HSPBP1	up
C1orf204	0.772473569824213	4.1863926061082	2.40977489264661	0.020841248811282	0.174463485348472	-3.5606265164739	C1orf204	up
C16orf82	-0.78457577867179	3.09282407873956	-2.4070254727118	0.0209775899950537	0.174904731460312	-3.56626926393526	C16orf82	down
LINC00577	-0.870149075251772	5.44256635972686	-2.40602987601168	0.0210271595392894	0.174998024842538	-3.56831141312095	LINC00577	down
AL022344.5	1.20151992055581	3.0908807631492	2.40590358447228	0.0210334550143083	0.174998024842538	-3.56857041604098	AL022344.5	up
SCN2A	-0.949159298496103	3.06209771319742	-2.40445606110306	0.0211057342052679	0.17526516623065	-3.57153833928306	SCN2A	down
C1S	0.660872223579455	8.67233909017894	2.40400655973917	0.0211282248673699	0.175318457771653	-3.57245970805425	C1S	up
ARHGEF1	-0.774996399058342	6.77629702814367	-2.40312382157796	0.0211724555450543	0.175422232499997	-3.5742687424111	ARHGEF1	down
SERPINB3	-0.772988372679408	3.81164206186582	-2.40240110970004	0.021208730288932	0.175519139322098	-3.57574946784598	SERPINB3	down
IZUMO2	-1.13879450557715	3.22518165668673	-2.40195547958309	0.0212311256222606	0.17563784810376	-3.57666233381066	IZUMO2	down
SEMG1	-1.17450985063117	2.95606187919936	-2.40065643988495	0.0212965316055852	0.176045409994635	-3.57932269169679	SEMG1	down
KIAA0101	-0.665045652712572	5.83291615535992	-2.39997453201862	0.0213309382500702	0.176185804279299	-3.58071877994518	KIAA0101	down
LOC644135	-0.967739073063607	2.35651198943394	-2.39996546327587	0.0213313961652968	0.176185804279299	-3.58073734467884	LOC644135	down
STOML3	-1.03192479305532	3.91669366669993	-2.39820626710724	0.0214203930625279	0.176471238776542	-3.58433765004001	STOML3	down
GK2	1.11183660646945	3.86372805781316	2.3976171932926	0.0214502690239127	0.17664689269787	-3.5855427966352	GK2	up
COPE	0.604589168375184	6.78485019314778	2.39742650245556	0.021459948334368	0.17665991430726	-3.58593287199527	COPE	up
OR7E12P	0.547383862005668	5.57320390354941	2.39598568507037	0.0215332108598398	0.176995853393898	-3.58887946326351	OR7E12P	up
PRC1	-1.06304366505667	4.88459514798268	-2.39552682327929	0.021556590471898	0.177054601334509	-3.58981760259047	PRC1	down
EDN2	-1.07192365418179	5.40827617783538	-2.39520167122575	0.0215731712946187	0.177057461170846	-3.59048229408621	EDN2	down
LTC4S	1.10366222100641	5.01161705870142	2.39475390058893	0.0215960238186661	0.177178360136969	-3.59139754068974	LTC4S	up
ST18	-0.570760713438013	4.26128139346221	-2.39454140118947	0.021606876645839	0.177200757153751	-3.59183184741514	ST18	down
RPS2P45	-0.93616483209328	2.38156243569472	-2.39338275148323	0.0216661383429757	0.177619995472385	-3.59419940355615	RPS2P45	down
RP11-549J18.1	-1.25333862996329	2.77209974680253	-2.39148251452075	0.0217636484598509	0.177958276636332	-3.59808049037406	RP11-549J18.1	down
CEP19	0.793810927789966	4.10851781484597	2.38971910331902	0.0218544922247889	0.17847690307788	-3.60168010776254	CEP19	up
RNF25	0.8825672114968	4.18092182058329	2.38959962956058	0.0218606594097683	0.17847690307788	-3.60192391710811	RNF25	up
ICAM5	-1.13965009034845	3.45267723565696	-2.38897296605859	0.0218930332938637	0.178674343922797	-3.60320259952861	ICAM5	down
SLMO1	0.929387252011917	3.05860591971492	2.38583683432086	0.0220557002340229	0.179691282152697	-3.60959807152086	SLMO1	up
LINC01354	0.961565511465813	3.70122687780153	2.38573750461346	0.0220608701344292	0.179691282152697	-3.6098005329434	LINC01354	up
NCAM2	0.784995558119257	2.76518371481391	2.38394124119849	0.0221545510198357	0.179869415756929	-3.61346075095983	NCAM2	up
NUMB	-0.615846319509467	4.88222940371241	-2.38390201077047	0.0221566010177679	0.179869415756929	-3.61354066769147	NUMB	down
PCOLCE2	0.607087968805848	9.792293919629	2.38379031605582	0.022162438597858	0.179869415756929	-3.61376819694061	PCOLCE2	up
PAXIP1OS	0.876683441925058	4.52507636019898	2.38314809312475	0.0221960305290123	0.179935490892012	-3.6150762946101	PAXIP1OS	up
LOC101929384	0.96127497969476	3.49116034128139	2.38262316063706	0.0222235216641866	0.179986820344509	-3.61614530026531	LOC101929384	up
KLHL40	-0.885854501294521	2.54550582141756	-2.38031181649048	0.0223449349429215	0.180205085316019	-3.62085021689948	KLHL40	down
PNMA2	0.524451865979651	5.16844821955339	2.37952744018983	0.0223862736654323	0.180368194437477	-3.62244611460236	PNMA2	up
LRRC16B	-1.27875814181202	5.54038575358662	-2.37945747693521	0.0223899642693875	0.180368194437477	-3.62258844363495	LRRC16B	down
SLC25A41	-1.11845445011208	3.72813137141984	-2.37904157361015	0.0224119147683499	0.180415530455021	-3.62343446904684	SLC25A41	down
LOC100507291	0.656639426343541	5.56742018864869	2.37872294781184	0.0224287443136443	0.180442547006923	-3.62408254042745	LOC100507291	up
MEFV	0.998664848326137	4.90020091910767	2.37763236630056	0.0224864343453004	0.180752570747043	-3.62630025567859	MEFV	up
LOC57399	-1.08450362823825	3.27471392216565	-2.37761426621041	0.0224873929409799	0.180752570747043	-3.62633705622006	LOC57399	down
PIK3R6	0.785627396462296	4.60745131061221	2.37698939382478	0.0225205093376404	0.180952085156768	-3.62760740146779	PIK3R6	up
CALR3	-0.91940211015716	3.16370362143014	-2.37641726249795	0.0225508692335686	0.181062647158741	-3.62877031123802	CALR3	down
POP1	-1.08519877077196	4.03712193647388	-2.37583779038859	0.022581656337342	0.181176474071025	-3.62994793265111	POP1	down
RP1-178F10.1	0.748794225362686	4.57664263174103	2.37431487013756	0.0226627494777106	0.181694044505889	-3.63304185504206	RP1-178F10.1	up
ZNF208	0.915291762319016	6.0582021045437	2.37375206278656	0.0226927845783316	0.181800622686854	-3.63418487058708	ZNF208	up
SMIM5	0.585059280092613	6.42870460370837	2.37336480464038	0.0227134720877161	0.181812275657919	-3.63497124466176	SMIM5	up
FAM185A	-0.50484536538274	5.77103587400557	-2.37329990058796	0.0227169409578303	0.181812275657919	-3.63510303090893	FAM185A	down
C1QTNF3	0.827073677098945	4.3823223136885	2.3732230860156	0.0227210470171204	0.181812275657919	-3.63525899778783	C1QTNF3	up
RBP4	1.14799105155673	4.18970395450685	2.37291743842067	0.0227373917944316	0.181824120966102	-3.63587955820724	RBP4	up
INHA	0.933399386212377	4.91574975603872	2.37231927098874	0.022769410050369	0.181946769321905	-3.63709385588622	INHA	up
SLC27A5	-0.590229708735891	4.77516741150013	-2.37142083295001	0.0228175774517389	0.182226072490623	-3.63891728967983	SLC27A5	down
GABRD	-0.638231314168813	3.54258567476686	-2.37065021004022	0.0228589656449546	0.182395148333827	-3.64048091108378	GABRD	down
ZNF721	-0.553114752377779	8.83921070758937	-2.37029327724609	0.022878158548904	0.182481546158808	-3.64120501404527	ZNF721	down
RP11-210M15.2	-0.95815289321764	3.23183457724073	-2.36928663023222	0.0229323661132794	0.182719672416613	-3.64324674893215	RP11-210M15.2	down
ECT2	-0.53241081890426	4.60305731159095	-2.36836500742685	0.0229820967786313	0.183007259377687	-3.64511547464695	ECT2	down
C6	0.982645668408512	10.5677003051266	2.36760317423894	0.0230232786710876	0.183237075596416	-3.64665980018763	C6	up
PHGR1	-0.921146848638095	4.30215872978208	-2.36636258954405	0.0230904826384934	0.183637943404569	-3.64917383004372	PHGR1	down
ACADL	0.967925486551643	3.84791667527979	2.36436282435136	0.0231991850237735	0.18416674719564	-3.65322429083182	ACADL	up
PPP2R2B	0.690138465770802	4.76495366833849	2.36399599077195	0.0232191752475607	0.184258387786663	-3.65396702725924	PPP2R2B	up
LOC100289058	-0.797367315459977	5.00786030639441	-2.36328844107455	0.0232577763484518	0.184424774503416	-3.65539938006566	LOC100289058	down
ERV9-1	-0.981193133865265	5.59694734340123	-2.36245176699697	0.0233034966577646	0.184512649336988	-3.65709272327529	ERV9-1	down
LOC100130476	-0.928391363725139	1.74213622228141	-2.36232515880799	0.0233104222586633	0.184512649336988	-3.65734892693982	LOC100130476	down
IL1RAP	-0.571405428699502	5.44516960033882	-2.36203039738534	0.0233265532112561	0.184541660597918	-3.65794536546037	IL1RAP	down
MYOM1	0.601540616487199	10.3761837454532	2.36173445846047	0.023342758731709	0.184541660597918	-3.6585441315159	MYOM1	up
REXO1	-0.844466642682159	5.07000599961389	-2.36164015355216	0.0233479249713617	0.184541660597918	-3.6587349247517	REXO1	down
LXN	0.710766055325316	6.73603640209692	2.36020583186667	0.0234266276371137	0.184918163822104	-3.66163608538152	LXN	up
LPPR5	-0.838036079592715	3.00394823904994	-2.36019850055885	0.0234270305271729	0.184918163822104	-3.66165091087113	LPPR5	down
ANKRD36	0.674411184327022	4.48835400889229	2.35949304282078	0.0234658280113766	0.1850712357441	-3.66307734034731	ANKRD36	up
LOC729866	0.979400060753658	2.70645685461303	2.35879603734558	0.0235042175497493	0.185116989764878	-3.66448637103471	LOC729866	up
ND6	-0.698054690762723	7.81104009711923	-2.35771615465569	0.0235638069793611	0.18537037465854	-3.6666688012184	ND6	down
CMTM1	-0.62159373754097	3.29629680922065	-2.35761389059742	0.0235694571072366	0.18537037465854	-3.66687543751511	CMTM1	down
ZNF536	0.502308142514712	5.14115911424449	2.35728122015468	0.0235878457262594	0.18543021784445	-3.6675475907432	ZNF536	up
LOC730101	0.994206690012269	4.87459436107156	2.35474936062875	0.0237282206184044	0.186265251094095	-3.6726608660119	LOC730101	up
LOC100132686	-0.975509938205098	3.18444040856243	-2.35155158041089	0.0239065924079718	0.187395728846534	-3.67911322569676	LOC100132686	down
KIAA0485	-0.726236505555244	6.5099975399806	-2.35041640703853	0.0239702022819308	0.187735296309867	-3.68140217950906	KIAA0485	down
LOC101929645	-1.04201747549126	3.34873322650501	-2.35031790014458	0.023975729338496	0.187735296309867	-3.68160076949642	LOC101929645	down
MFSD1	-0.534400133858592	8.76663101736146	-2.34821769472272	0.0240938419046198	0.188353959302697	-3.68583332331062	MFSD1	down
SLC27A6	-0.675781279145238	7.91905548975522	-2.34795808488706	0.0241084783391399	0.188353959302697	-3.68635632217664	SLC27A6	down
RP5-1154L15.2	-0.854270632500255	4.94359907302468	-2.34721747594071	0.0241502768518851	0.18836931781549	-3.68784808653869	RP5-1154L15.2	down
PLCG1-AS1	-0.993198430900747	3.76708660069351	-2.34683174231844	0.0241720727445101	0.188428662074286	-3.68862490903805	PLCG1-AS1	down
KRT40	-0.802489564882316	2.98523512090711	-2.34634529984051	0.0241995844573815	0.188540691049206	-3.68960441293167	KRT40	down
CACNB4	-0.577705118326553	3.29206851001577	-2.34531192410457	0.0242581226820489	0.188895812967779	-3.69168472739794	CACNB4	down
REC8	0.687580264365115	4.21094684836813	2.34516193890062	0.0242666295703428	0.188895812967779	-3.69198661006555	REC8	up
LAMB2	0.505652408002621	8.42498478672203	2.34492980582363	0.0242798010342266	0.188895812967779	-3.69245380770084	LAMB2	up
IQGAP2	0.616342232932582	6.39603799093983	2.34457024914233	0.0243002153525694	0.188919885216073	-3.69317739422027	IQGAP2	up
KRT18	1.29810995985481	5.26448280757417	2.3443104962181	0.0243149727936335	0.18896727163987	-3.69370008055558	KRT18	up
C9orf66	-0.762004224046659	2.71272908855494	-2.34344314516807	0.0243643084275593	0.189125749764537	-3.69544509253907	C9orf66	down
MVB12A	0.727240866155048	5.63727930308197	2.3433424348508	0.0243700427498563	0.189125749764537	-3.69564767933938	MVB12A	up
PLEKHH2	0.747672822220991	4.49001925000554	2.34206613294792	0.0244428191893776	0.189460040601831	-3.69821450404982	PLEKHH2	up
ZFP2	1.09801327170792	3.88551390097446	2.34061684657117	0.0245256966650587	0.189860920066805	-3.70112797072313	ZFP2	up
DUS3L	-0.664070722308928	4.79479159572377	-2.33954316162181	0.0245872584158979	0.190122290402292	-3.70328551393963	DUS3L	down
RAVER1	-0.605291923747374	5.5159411292344	-2.33743564869999	0.0247085013032273	0.190667122720164	-3.70751837744526	RAVER1	down
LINC00302	-0.830839209338864	2.98390225598753	-2.33677016882061	0.0247468972607158	0.190760976587461	-3.70885438279974	LINC00302	down
MYRF	-0.549501876698531	4.66211226505237	-2.33570330047756	0.0248085640478567	0.190899056332978	-3.7109956202645	MYRF	down
PLIN1	1.27939084652022	4.70020000748702	2.33493051282737	0.0248533188034989	0.191116815694025	-3.71254617624453	PLIN1	up
FBN3	-0.877824308688383	3.93577009845913	-2.33357567279394	0.0249319575598434	0.191290963973397	-3.71526367046031	FBN3	down
GATSL3	0.731350221448174	4.89312809238429	2.33331380697417	0.0249471827872709	0.191290963973397	-3.71578877758113	GATSL3	up
GAA	0.90371601201275	5.49654329544312	2.33281469499889	0.0249762249908845	0.191446362676087	-3.7167895021645	GAA	up
GCNT4	-0.937341163731635	4.20123199400187	-2.33144268530583	0.0250562159482618	0.191924631640215	-3.71953957739335	GCNT4	down
LOC100507535	0.987417186691816	3.83113149730113	2.33073917054799	0.0250973216094893	0.192088675329508	-3.72094924662197	LOC100507535	up
CEACAM19	-0.91786107205172	4.64532759373865	-2.33006796171761	0.0251365962032933	0.192139917490188	-3.72229388851536	CEACAM19	down
SELE	-1.11469935860533	5.15614408750944	-2.32948110019749	0.0251709806528198	0.192263635483636	-3.72346932077084	SELE	down
LOC101928014	-0.945318893577495	3.8155411724283	-2.32807088721038	0.0252537786191754	0.192463212611623	-3.72629295529291	LOC101928014	down
KCTD11	-0.985800882823765	4.79151655920208	-2.32794124810944	0.0252614024117112	0.192463212611623	-3.72655246473742	KCTD11	down
RP1-86D1.3	-0.678888410814325	5.27314846621702	-2.32768442442423	0.0252765117640294	0.192463212611623	-3.72706653852891	RP1-86D1.3	down
LOC101927599	0.83118902151481	5.04874262713167	2.32706812964881	0.0253128025371864	0.1926722914685	-3.72829997954718	LOC101927599	up
PPP1R27	0.68740318097649	5.17705377644447	2.32577997928108	0.0253888071569066	0.192981473215302	-3.7308772764951	PPP1R27	up
SSTR5-AS1	1.24467936949285	6.08476074369161	2.32446593465448	0.0254665509749728	0.193396030432887	-3.73350528949209	SSTR5-AS1	up
RAPGEF4	0.731973624921313	6.1357167163522	2.32443665659464	0.0254682856098665	0.193396030432887	-3.73356383134276	RAPGEF4	up
TENC1	0.590214218523066	7.24579525451866	2.32392717847276	0.0254984876312747	0.193396030432887	-3.73458245153983	TENC1	up
RP11-436D10.3	-0.552332633336126	6.19577352643171	-2.32379286255158	0.0255064552821301	0.193396030432887	-3.7348509671434	RP11-436D10.3	down
CH25H	-0.89625650286483	4.82511757599994	-2.32376513891261	0.0255081001333074	0.193396030432887	-3.73490638899259	CH25H	down
ERVFRD-1	-0.907990652183098	2.99777917424876	-2.32375812184454	0.0255085164730214	0.193396030432887	-3.73492041661458	ERVFRD-1	down
HERC5	0.743074922833181	5.93868718323454	2.32366118025361	0.0255142688785628	0.193396030432887	-3.7351142065803	HERC5	up
DHX38	0.574796792090841	6.11103562980534	2.32329365609551	0.0255360879435474	0.193426999475169	-3.73584884691228	DHX38	up
SLC2A1-AS1	-0.937374233002576	4.73045825418542	-2.32253661960823	0.0255810843268029	0.193700574310728	-3.73736180724507	SLC2A1-AS1	down
KRT79	-0.866586469797418	4.55108131278174	-2.32058607606997	0.0256973483772576	0.194249736421258	-3.74125833790328	KRT79	down
CEBPE	-0.754286815973	5.22045702806465	-2.32051790395183	0.0257014204182659	0.194249736421258	-3.7413944788471	CEBPE	down
CRISPLD1	0.890302298726373	5.22804148374721	2.32049236217368	0.0257029462231126	0.194249736421258	-3.74144548547037	CRISPLD1	up
SLC7A10	0.682951561491725	2.96633722544344	2.32001334317114	0.0257315767583457	0.194367848678432	-3.74240200327036	SLC7A10	up
KRT12	-1.1502185618907	2.97315379223172	-2.31974884257128	0.0257473980002659	0.194420037167117	-3.74293010209	KRT12	down
FOXD2-AS1	-0.945483273922734	4.41915182737097	-2.31825690284813	0.0258368029857682	0.194960171959368	-3.74590805232401	FOXD2-AS1	down
LINC00997	0.610698725332826	4.73151988653012	2.31748940218628	0.0258829042941968	0.195105582991673	-3.74743944792244	LINC00997	up
CEBPA	0.992976552023805	4.63796181640526	2.31686340950912	0.0259205603801705	0.195321942899281	-3.74868821279762	CEBPA	up
LINC00491	0.620748807473742	4.22989076215103	2.31608349819643	0.0259675441738619	0.195540896152157	-3.75024367160046	LINC00491	up
LOC101929229	0.646340219505773	4.69836771182821	2.31541224048807	0.0260080436506407	0.195643266289216	-3.75158211879581	LOC101929229	up
CD163	-0.842411155289263	8.13558000184351	-2.31506677223679	0.0260289091439972	0.195665283589352	-3.7522708489034	CD163	down
MLK7-AS1	-1.09607940716365	3.49895163199161	-2.31463179068389	0.0260552024215218	0.195795467042886	-3.75313792502361	MLK7-AS1	down
MRO	0.586655190103329	5.03469035238587	2.3134977459817	0.0261238640985037	0.196176280657094	-3.7553979168305	MRO	up
LHFPL5	-1.08459603167754	3.39444663273003	-2.31236006366524	0.0261929092668817	0.196424309266766	-3.75766432836776	LHFPL5	down
HCCAT5	-0.576645696294167	4.93342616953267	-2.31216885690242	0.0262045295484775	0.196443921683861	-3.75804515559566	HCCAT5	down
LCE3D	0.901617339820626	4.42192295784113	2.31123880541791	0.0262611179745314	0.196732928782418	-3.75989720772957	LCE3D	up
AK021933	-0.712538927838477	4.33284788944145	-2.31065982644018	0.0262964009985269	0.196929621621306	-3.76104987320545	AK021933	down
CABP2	-1.05907444574187	3.65772612843779	-2.30986869178661	0.0263446816232162	0.197155824909249	-3.76262456242738	CABP2	down
CCL17	-1.03029478534564	4.34978032022043	-2.30953744047933	0.0263649205455135	0.197239623354039	-3.76328377174507	CCL17	down
SLC25A19	-0.782568348484571	6.00137365040198	-2.3086419952464	0.0264197006989362	0.197513972154658	-3.76506540660617	SLC25A19	down
OGFR	0.535274952807209	4.91914868343186	2.30528459875349	0.0266260051911959	0.198851866910626	-3.77174090400916	OGFR	up
SLC5A6	-0.736809943773826	3.82199130365693	-2.30482352039878	0.0266544500541315	0.198936876983345	-3.77265709756643	SLC5A6	down
GPR128	-1.42168592856364	2.90525871246695	-2.30480446075618	0.0266556264690497	0.198936876983345	-3.77269496740573	GPR128	down
ARL4A	-1.14227180724441	6.86443199135453	-2.30452348129354	0.0266729747219439	0.198966527863115	-3.77325322182397	ARL4A	down
ADRB1	-0.614106446898149	7.99360691068635	-2.30294412286893	0.0267706762477823	0.199182231359267	-3.77639016968115	ADRB1	down
LEPREL1	1.07223342607237	3.56638204106337	2.30274439876248	0.0267830543307685	0.199193119192557	-3.77678675053655	LEPREL1	up
BANF2	-0.828412648811916	3.60823472076071	-2.30262529229555	0.0267904385064567	0.199193119192557	-3.77702324127059	BANF2	down
DNAJC9-AS1	0.587426351176133	5.24814709094916	2.30247864453236	0.0267995326532274	0.199193119192557	-3.77731440380941	DNAJC9-AS1	up
RCVRN	0.966763856621898	3.05740828578946	2.30221024020254	0.0268161845299048	0.199249000517668	-3.77784727263354	RCVRN	up
DSCAM-AS1	1.00140641135309	4.08646509987241	2.30149689888641	0.0268604855471904	0.199442305041511	-3.77926325859113	DSCAM-AS1	up
AC145343.2	-0.541251179503146	4.96404688185949	-2.3009080770425	0.0268971029212713	0.199581582730878	-3.78043182561005	AC145343.2	down
CEACAM8	0.993375790996112	2.43185888776066	2.30070726287588	0.0269096012945936	0.199603179952927	-3.78083030726987	CEACAM8	up
CTCFL	-1.05647470641621	3.25196396979541	-2.29992149735262	0.026958556257991	0.199879874171671	-3.7823892756887	CTCFL	down
ANO7	0.556767367233511	3.47700991114013	2.29972790611003	0.0269706296883416	0.199879874171671	-3.78277330193001	ANO7	up
LOC101927494	-0.957834472049958	2.15389059452665	-2.29966760402272	0.0269743914536511	0.199879874171671	-3.78289291802151	LOC101927494	down
IL17RE	-0.6854589631513	3.2976650126056	-2.29719644997507	0.0271289523917642	0.200548321391507	-3.78779271619083	IL17RE	down
LOC100129447	-0.523746576007232	5.10475058381889	-2.29683218945753	0.0271518024939936	0.200630405149259	-3.78851463763518	LOC100129447	down
RP11-1109M24.16	0.989539430993644	3.13346910213132	2.29672627138956	0.0271584499842202	0.200630405149259	-3.78872453868901	RP11-1109M24.16	up
TAF3	0.571846598864349	5.49609488802466	2.29368010082788	0.0273502553474425	0.201978950712409	-3.79475812538174	TAF3	up
ZNF865	-0.500546938531552	4.14693414692574	-2.29305226835333	0.0273899381095614	0.202058909127676	-3.79600093515763	ZNF865	down
AK024936	-0.805587306076495	4.29063004245935	-2.29267265276844	0.0274139571138981	0.202107291125275	-3.79675226983956	AK024936	down
ACTR3P2	-0.81932561486991	4.23891170771529	-2.29238699012963	0.0274320439839726	0.202172310645392	-3.7973175915033	ACTR3P2	down
ZBTB16	0.71194874093814	8.33482938173612	2.291781932285	0.0274703888457632	0.202364535421537	-3.79851481668843	ZBTB16	up
EFCAB12	-0.720206819876286	3.01613637531096	-2.29124429824694	0.0275045011037752	0.2025010771444	-3.79957843192918	EFCAB12	down
RAMP3	-0.5730878103415	6.8792454418851	-2.28978245838586	0.0275974451988316	0.202847904876201	-3.80246948133019	RAMP3	down
IGSF1	0.553047393521226	5.11626021354981	2.28917608226999	0.0276360812482363	0.202933055651477	-3.80366829237786	IGSF1	up
ARHGAP20	0.697785066930087	4.68983972184326	2.28812592417026	0.0277031081277156	0.203140606321383	-3.8057439009958	ARHGAP20	up
LOC101929084	-0.896401620860133	4.49189180471966	-2.28746715304432	0.0277452288465026	0.203357900621684	-3.80704557930382	LOC101929084	down
CELA1	-0.802901984414373	3.43450618876455	-2.28737094085238	0.0277513852922646	0.203357900621684	-3.80723566325341	CELA1	down
LRP2BP	1.06524285218418	4.89422448689782	2.28703513138538	0.0277728827309109	0.203447090925057	-3.80789906635215	LRP2BP	up
SH3GL1	-0.656838756940511	6.36902150381051	-2.28517943833202	0.0278919474653421	0.203840145379041	-3.8115637332001	SH3GL1	down
AX748292	0.860769341549385	3.76233287083165	2.28478708915916	0.0279171798054466	0.203956221519028	-3.81233826768155	AX748292	up
ANKS4B	-0.931014018461728	3.04263313282893	-2.28393691191407	0.0279719256644452	0.204267703669996	-3.81401625552474	ANKS4B	down
LCTL	-0.931089152483063	2.7410437912262	-2.28148450416829	0.0281303838459445	0.205148391744269	-3.81885392401089	LCTL	down
LOC100631378	-0.953009464992533	3.87755068575791	-2.28138567922077	0.0281367860691658	0.205148391744269	-3.81904878621717	LOC100631378	down
LOC101929328	-0.636672854566353	2.51609924607095	-2.28105479788888	0.0281582312096707	0.205167606492641	-3.81970116908551	LOC101929328	down
CPXM2	0.518825017117552	5.6791286501498	2.28048511041796	0.0281951881922205	0.205229390940116	-3.82082422792598	CPXM2	up
CLEC4G	-1.2126521509438	3.88667078034242	-2.28038487477599	0.0282016952083519	0.205229390940116	-3.82102180660191	CLEC4G	down
CIDEC	0.684128043175351	6.05072503237618	2.28015752534283	0.0282164590784961	0.205229390940116	-3.82146992040296	CIDEC	up
LPHN3	0.54250423544251	5.7542808416056	2.28006104582759	0.02822272646377	0.205229390940116	-3.82166007480003	LPHN3	up
MYCL	0.703982626434427	3.64937435225508	2.28005441687749	0.0282231571313476	0.205229390940116	-3.82167313977634	MYCL	up
LOC100133669	0.868452599544666	4.23868599570842	2.27941477886994	0.0282647406226054	0.20546328446589	-3.82293366592606	LOC100133669	up
KCNRG	-0.71369767944623	5.26710735081524	-2.27820269074435	0.0283436901450762	0.205899966871408	-3.82532158241519	KCNRG	down
RELL2	-0.709038485082797	5.40197206106568	-2.27586310278025	0.0284966380129132	0.206656882413942	-3.82992806704584	RELL2	down
LINC00959	0.707640698790354	5.14068451233962	2.27573972386235	0.0285047242348638	0.206656882413942	-3.83017089261727	LINC00959	up
NREP	-0.582461729612742	7.70228333777907	-2.27338339578608	0.0286595519984027	0.207365879550632	-3.83480654707691	NREP	down
PRNT	1.00172378131721	3.15539519157776	2.27279244912372	0.0286984993012376	0.207506826138344	-3.83596856185112	PRNT	up
KCNMB1	0.940989573390313	4.64249020736511	2.27227003002016	0.0287329696157523	0.207506826138344	-3.83699563717413	KCNMB1	up
KRBOX1-AS1	-0.875924825294393	4.44911830906638	-2.27215279946943	0.028740709822036	0.207506826138344	-3.83722608786057	KRBOX1-AS1	down
E2F8	-0.571182739006701	5.86143847199852	-2.27208599042879	0.0287451217571569	0.207506826138344	-3.83735741642178	E2F8	down
COL9A3	-0.89968312065751	3.28296576353675	-2.2715712442545	0.0287791348878087	0.207544018203198	-3.8383691710584	COL9A3	down
CNNM3	0.622763579847844	5.76464918076467	2.27042505212507	0.0288550017636071	0.207677949017845	-3.84062143795571	CNNM3	up
EDIL3	0.628529904667024	8.13982596848172	2.26977910971086	0.02889783570832	0.207780582062295	-3.84189033698928	EDIL3	up
LOC151484	-0.564036431120724	5.0172802160892	-2.26947784579572	0.028917832662734	0.207855854872337	-3.8424820513063	LOC151484	down
S100A9	-1.34324169885073	7.39105244806694	-2.26896722386571	0.0289517544162901	0.207962635031731	-3.84348483176223	S100A9	down
TSSC1	0.727811686279632	5.73656691323516	2.26827484251448	0.0289978077024825	0.20822487657329	-3.84484428713037	TSSC1	up
ST14	-0.505903807740821	4.34099268215148	-2.26720761258396	0.0290689221293665	0.20844989487936	-3.8469391256567	ST14	down
SMAD5-AS1	1.01605988943329	3.6124250969014	2.26689254622995	0.0290899462444876	0.208474762589848	-3.84755741923569	SMAD5-AS1	up
METTL1	-0.573665307133636	5.85408848613999	-2.2659258409674	0.0291545385747562	0.208712885349699	-3.84945409964921	METTL1	down
ANHX	-1.04200151763426	4.83215846554926	-2.26483068843429	0.0292278682801215	0.209031800538217	-3.85160205671163	ANHX	down
NTNG1	0.755792873089787	2.95595139130438	2.26449130229123	0.0292506264944381	0.209050577785301	-3.8522675463501	NTNG1	up
LOC101928487	0.535401086088447	5.13433524555713	2.26440315885505	0.0292565397193914	0.209050577785301	-3.85244037121477	LOC101928487	up
ZDBF2	0.646297241076017	5.5152007350419	2.2640806955681	0.0292781817253884	0.209088122790616	-3.85307258913521	ZDBF2	up
WISP2	0.91874028196272	6.19381699742485	2.26403926539466	0.0292809633337305	0.209088122790616	-3.85315381174355	WISP2	up
LOC101928457	-0.726905754134883	4.16031840301596	-2.26341306388671	0.0293230350814783	0.209320029549231	-3.8543813243056	LOC101928457	down
IL17C	0.62744618351888	6.14672817431315	2.26315400828307	0.0293404556943242	0.209375872087564	-3.85488906352218	IL17C	up
LINC00244	0.961624830094047	3.67152649536377	2.26288955338645	0.029358248934037	0.209387441776128	-3.85540733988604	LINC00244	up
CDRT15	-0.873864004732948	6.24029834812531	-2.26255948609314	0.0293804702854334	0.209387441776128	-3.85605413868063	CDRT15	down
RP4-675G8.2	-0.910113561810419	3.45505379084638	-2.262020734674	0.0294167733243393	0.20957769760629	-3.85710972113888	RP4-675G8.2	down
ZBTB42	-0.981194098943538	3.61744848350234	-2.26116935919798	0.0294742238642283	0.209918443877943	-3.858777444744	ZBTB42	down
CLDN6	0.673491144722187	3.44916288247016	2.25760275880205	0.0297159883788573	0.211226551477605	-3.86575875116063	CLDN6	up
PLA1A	-1.11476682452977	4.81537894087675	-2.25682640232391	0.0297688484928857	0.211293672554591	-3.86727729645852	PLA1A	down
FIRRE	1.12240857224615	3.08907801871421	2.25669477794484	0.0297778187821816	0.211293672554591	-3.86753471323205	FIRRE	up
CLSTN2-AS1	-1.0144251820824	3.77551710518731	-2.25621076699803	0.0298108252219385	0.211293672554591	-3.86848119202058	CLSTN2-AS1	down
ATXN3L	1.00605608438715	3.29839058771903	2.25606892097243	0.0298205044012428	0.211293672554591	-3.86875854147411	ATXN3L	up
LOC644656	0.921835199988061	3.65504912411223	2.25604843819711	0.0298219023209653	0.211293672554591	-3.86879859005446	LOC644656	up
RP11-1017G21.5	-1.08119251758483	3.89918052064364	-2.25579928477402	0.0298389113686519	0.211293672554591	-3.86928572081032	RP11-1017G21.5	down
SLC26A6	-1.07111421273575	5.21003006442524	-2.25502624356267	0.0298917400264758	0.21151096616204	-3.87079686844309	SLC26A6	down
BC035400	0.930122096628731	3.34596183453653	2.25370236093702	0.0299824065722707	0.212036611902051	-3.87338389527737	BC035400	up
TTTY7	-0.840322943970436	3.2736623313438	-2.25297567325324	0.0300322783676738	0.212124941973772	-3.87480344212031	TTTY7	down
LOC101927526	-0.989903912158653	4.36051801219248	-2.25267398799255	0.0300530044569975	0.212124941973772	-3.87539266688839	LOC101927526	down
ASPM	-0.594248558039793	3.87885114465965	-2.25262602834776	0.0300563005107004	0.212124941973772	-3.87548633188982	ASPM	down
OR51I2	1.02166525792208	3.69044163952299	2.25086571002892	0.0301775029827465	0.212705081605368	-3.87892318189463	OR51I2	up
CCDC42B	-0.537103184304207	4.17904238791934	-2.24948335734798	0.0302729872592969	0.213033940987601	-3.8816206642327	CCDC42B	down
RP11-548H18.2	0.760808174521122	4.57732159704919	2.2487667183891	0.0303225942829674	0.213245452702429	-3.88301859821768	RP11-548H18.2	up
NINJ2	-0.509871559346182	6.40800000551323	-2.24781003770531	0.0303889305181152	0.213246601346371	-3.88488425090714	NINJ2	down
PLAU	-0.73602226599466	5.89692951587615	-2.24698736645635	0.030446078102332	0.213425833484053	-3.88648808640214	PLAU	down
GAFA2	-0.531859451890181	2.46943580217083	-2.24641161685252	0.0304861300947616	0.213569341045993	-3.88761027200811	GAFA2	down
KCNG1	-0.628926716753539	3.46994246595264	-2.24616197546553	0.0305035109962102	0.213622501567359	-3.88809677681693	KCNG1	down
TMEM8B	0.519872666236957	5.01202553105886	2.24541406402996	0.0305556361417022	0.213656335667768	-3.88955407218804	TMEM8B	up
CYP27C1	-0.968025345182402	3.270477623292	-2.24534286533212	0.0305606024248867	0.213656335667768	-3.88969278270491	CYP27C1	down
RP11-151E14.1	-0.926459981033805	3.30162179136641	-2.24473202354926	0.0306032397420435	0.213712358519155	-3.89088269798176	RP11-151E14.1	down
FUT4	0.674555227697633	4.35165720388255	2.24423370611058	0.0306380620652806	0.213722677080615	-3.89185323475958	FUT4	up
TIGD1	0.596279322401703	5.46309095626368	2.24417141348765	0.0306424175466114	0.213722677080615	-3.89197454609381	TIGD1	up
VASH2	-0.505067875121054	4.43579813741121	-2.24390501018152	0.0306610506197391	0.213722677080615	-3.8924933225285	VASH2	down
PACSIN3	0.669605846311664	6.61166939194549	2.2431673151217	0.0307127000698228	0.213988358998143	-3.89392961793239	PACSIN3	up
CDC6	-0.608412396674048	4.0669860540585	-2.24286356117954	0.0307339898448897	0.214068323265092	-3.89452092397398	CDC6	down
CT83	-0.968774438578211	3.63849153750291	-2.24258913921452	0.0307532350947659	0.214068552991224	-3.89505507833606	CT83	down
LINC00641	-0.644745083331279	2.03775197403093	-2.24245228532219	0.0307628366943442	0.214068552991224	-3.89532144191289	LINC00641	down
PRSS21	0.858673906686005	3.10400946847596	2.2423798241137	0.0307679216188126	0.214068552991224	-3.89546247073298	PRSS21	up
RBM26-AS1	0.680989105478444	5.46759665363216	2.24187468306308	0.0308033904470905	0.214141479478419	-3.89644551370509	RBM26-AS1	up
SDCBP2-AS1	-0.65201843397272	4.80069734255765	-2.24136107044527	0.0308394915081162	0.214324150127287	-3.89744487060321	SDCBP2-AS1	down
CTSW	0.656204735409416	3.24144343190138	2.24110627691346	0.0308574145661536	0.214380413618039	-3.89794056819676	CTSW	up
FLJ38668	-0.904312073450928	4.42535527311178	-2.24065761347193	0.0308889976924145	0.214531513740854	-3.89881333323337	FLJ38668	down
TTC9	0.73273049422684	3.96672451820828	2.23911994102179	0.0309974591783793	0.215216286434228	-3.9018034921995	TTC9	up
PLEKHA6	0.767396504840356	5.18599367549104	2.23856070000626	0.0310369900380941	0.215353669745872	-3.90289060599556	PLEKHA6	up
MIR4755	-0.978751399199372	4.40953051987442	-2.23794558319459	0.0310805224874632	0.215587153597459	-3.90408609899286	MIR4755	down
CYP4A11	-0.648468606432949	3.62730851922113	-2.23712114995481	0.0311389538707412	0.215855188652755	-3.90568801148249	CYP4A11	down
HMCN1	0.695522312633385	6.3873528061195	2.23657054028637	0.0311780326532121	0.216057427677834	-3.90675762206097	HMCN1	up
UBE2V2P3	-0.737675440421524	4.16478806355597	-2.23623821269589	0.0312016403148498	0.216152360580644	-3.90740310251312	UBE2V2P3	down
FOXR2	-0.937900123724399	4.32838620502216	-2.23600475616599	0.0312182339710217	0.216198658437409	-3.90785650192897	FOXR2	down
LOC102724870	-0.573083981499161	5.99030489149574	-2.23538936728943	0.0312620123815426	0.216287251595527	-3.90905148539205	LOC102724870	down
LOC101927286	-0.973734806596529	4.00013202314233	-2.23448088924658	0.0313267410338056	0.216424184112471	-3.91081514237858	LOC101927286	down
CYP4F62P	1.11584112926945	3.74330479051077	2.23443286450065	0.0313301660979685	0.216424184112471	-3.91090835915503	CYP4F62P	up
LOC202025	-0.625005937401236	5.79485017564297	-2.23412618486676	0.031352045975559	0.216506768900544	-3.91150359314341	LOC202025	down
RPAP1	0.654315140967745	5.61148165508609	2.23387010560583	0.0313703262340957	0.216564451517974	-3.91200056934178	RPAP1	up
HAS3	-0.54372216178911	4.62488331035187	-2.23331586294919	0.0314099234734767	0.216700657993009	-3.91307604654437	HAS3	down
ZBTB7C	-0.710661895140753	3.70509151132788	-2.23012387948048	0.0316388394527191	0.218004195407792	-3.91926596080325	ZBTB7C	down
LOC101927358	0.974930381953495	3.68199211471734	2.22774419865906	0.031810466523991	0.218671208468169	-3.92387626644167	LOC101927358	up
GJD2	-0.800488495189648	5.5487408423164	-2.22715678243035	0.0318529595286509	0.218788511372015	-3.92501372790998	GJD2	down
PCDH7	0.550975293352288	7.84534685921131	2.22615872523629	0.0319252737789812	0.219001451166917	-3.92694582251542	PCDH7	up
SNPH	0.645243531639915	5.60551221150858	2.22543879960773	0.0319775267528881	0.219161088945729	-3.92833908480388	SNPH	up
CYP4B1	0.989279962937188	6.59370639192046	2.2252449809709	0.0319916073258462	0.219188729212731	-3.92871412069032	CYP4B1	up
OR7E14P	-0.953345264243909	3.41770680804287	-2.22494276773819	0.0320135735884708	0.219231179208951	-3.92929884865959	OR7E14P	down
MC4R	1.02328386153176	4.58059095414604	2.224144156659	0.0320716850192468	0.21935106617823	-3.93084372530323	MC4R	up
LOC643549	0.913855176591822	2.82230020309151	2.22355309182558	0.0321147546936184	0.219481006779852	-3.93198684088643	LOC643549	up
APOB	0.765325302493647	6.7122559423287	2.22289545464396	0.0321627358872869	0.219671284715455	-3.93325843463034	APOB	up
DTL	-0.628400674938325	4.72959704743352	-2.22167181455012	0.0322521825543695	0.220213258974514	-3.93562367633897	DTL	down
EMILIN3	0.654666950478211	5.66846451073071	2.22037429321226	0.0323472717386911	0.220575841214954	-3.93813064162013	EMILIN3	up
C9orf142	-0.956971655403943	5.58403528265312	-2.22018142641652	0.032361427317923	0.220575841214954	-3.93850318774834	C9orf142	down
LOC101928069	0.561105795171075	4.57226052151567	2.21948939056715	0.0324122651271583	0.220684632880449	-3.9398397374529	LOC101928069	up
RP11-403P17.4	-0.565833827431378	8.90631190607898	-2.21902390317167	0.03244650038673	0.220779914515445	-3.94073856835808	RP11-403P17.4	down
C14orf79	-0.98300765889352	4.71224447176138	-2.21707288107979	0.0325903428861575	0.221413369685931	-3.94450431985434	C14orf79	down
LOC284837	0.990513461459842	4.02164888954959	2.21643694780525	0.032637350661718	0.221594710452965	-3.9457312152239	LOC284837	up
HTR2B	1.47053067327065	5.29122340893052	2.21602990601724	0.0326674705882498	0.221730202514832	-3.94651637295857	HTR2B	up
CST9	-0.850058413515303	3.10526520819719	-2.21583955297341	0.0326815646549464	0.221756868723999	-3.94688351406864	CST9	down
C15orf59	-0.529954229007803	6.15066868447411	-2.21548742516781	0.0327076510667492	0.221864865678213	-3.9475626127525	C15orf59	down
LINC01087	-0.889593646247729	4.37822013221512	-2.21406603932919	0.0328131389300607	0.222372980975233	-3.95030299843604	LINC01087	down
ADCK1	-0.557759069495356	6.25661599239969	-2.21379359858779	0.0328333925990986	0.222441136506005	-3.95082810179645	ADCK1	down
POMK	0.931083417058205	4.02858521412996	2.21302498080287	0.0328905928062234	0.222621247926703	-3.95230927245142	POMK	up
RP4-730D4.1	0.949735800809448	4.52753071272133	2.21184045138886	0.0329789185677346	0.223022402879993	-3.95459115857108	RP4-730D4.1	up
AP000696.2	-0.963628023352946	3.88941531643662	-2.21133320677932	0.0330168063050083	0.223198521705533	-3.95556803254652	AP000696.2	down
CCDC3	0.873799755375706	6.89958930256035	2.21057259552086	0.0330736913683062	0.223362897551952	-3.95703252995256	CCDC3	up
CCNA2	-0.516025853561922	4.55682642045099	-2.21002619349537	0.0331146098034799	0.223362897551952	-3.95808434633634	CCNA2	down
TRIM68	0.563554341081614	6.19820405559986	2.20994295444021	0.033120847280832	0.223362897551952	-3.95824456290909	TRIM68	up
FLJ12825	-1.14146934198806	3.2782398527212	-2.20963871462318	0.0331436542303901	0.223362897551952	-3.95883011725804	FLJ12825	down
SNX8	-0.70302641170769	6.23702446054465	-2.20962662727953	0.0331445606310707	0.223362897551952	-3.95885337985739	SNX8	down
LOC100128198	-0.925887320609645	4.28267657350664	-2.20893525422985	0.03319644172845	0.223362897551952	-3.96018379416158	LOC100128198	down
BEND4	-0.59591772798539	3.45698026091337	-2.20886766336216	0.0332015176655408	0.223362897551952	-3.96031384267183	BEND4	down
LOC101930405	1.01749333434031	4.18649876632359	2.20883988464229	0.0332036039911713	0.223362897551952	-3.96036728955846	LOC101930405	up
ZNF662	0.630794969602749	4.98486447068184	2.20829918927519	0.0332442362362251	0.223362897551952	-3.96140749722699	ZNF662	up
SLC16A6	0.544571639233388	5.07136029104495	2.20768570253793	0.0332903921528926	0.223362897551952	-3.96258750725227	SLC16A6	up
SLC5A3	-0.538485665545577	6.30785442657858	-2.20767482523193	0.0332912110251172	0.223362897551952	-3.9626084269233	SLC5A3	down
SEMA4B	-0.800813417252648	5.72558465024464	-2.20762656331064	0.0332948445255943	0.223362897551952	-3.96270124523351	SEMA4B	down
FBXL15	1.00524390150582	4.85253990045475	2.20752818536392	0.0333022522086268	0.223362897551952	-3.96289044289355	FBXL15	up
TRPM2-AS	-0.9620690735955	4.44067868996922	-2.20714616387363	0.0333310316372565	0.223362897551952	-3.96362507451286	TRPM2-AS	down
EPCAM	-1.00784278502325	3.7204076661228	-2.20629365547423	0.0333953347433511	0.223540726427188	-3.96526410666878	EPCAM	down
POU5F1B	-0.877868462566441	5.57727700849948	-2.20585000210757	0.0334288422944223	0.223630733078927	-3.96611688251201	POU5F1B	down
LINC00970	1.05452680466796	3.02791982785658	2.20584416238932	0.0334292835466596	0.223630733078927	-3.96612810654955	LINC00970	up
DDI1	1.05453407685945	3.89682984873992	2.20552706083688	0.0334532516850354	0.223722466434411	-3.96673754693734	DDI1	up
IGKV1OR2-108	1.61612279524593	3.43182995313346	2.20409600438438	0.0335616082973579	0.224154923844093	-3.96948707241783	IGKV1OR2-108	up
LINC00216	-0.958474972646331	3.69718271487519	-2.20405956139853	0.0335643717528153	0.224154923844093	-3.9695570734063	LINC00216	down
FAM122C	-0.500458803732097	4.42885363334926	-2.20113919773081	0.0337864801347697	0.225263042066046	-3.97516372779181	FAM122C	down
CTGF	1.22314920352446	8.40367037408807	2.20040422576662	0.0338425837534285	0.225496629377228	-3.97657386444428	CTGF	up
NR4A3	-0.805968999059868	5.77716408643056	-2.20020139505251	0.0338580812736006	0.225531005491175	-3.97696295722179	NR4A3	down
ASPSCR1	0.812973800107654	5.28298591842709	2.1996294031303	0.0339018189586678	0.225575888640814	-3.9780600685089	ASPSCR1	up
CAMK1G	0.60317702181196	3.99678979346256	2.19916714800191	0.0339372022241187	0.225575888640814	-3.97894653882678	CAMK1G	up
LOC101928335	-0.588804671377278	4.6760742421739	-2.19842899316059	0.0339937722250959	0.225616920662388	-3.980361807798	LOC101928335	down
ADAMTS1	-0.538391902198619	7.93941592007596	-2.19841185307343	0.0339950867851143	0.225616920662388	-3.98039466626491	ADAMTS1	down
NANOS1	-0.730927650097312	7.04013790166137	-2.19805322697532	0.0340226019939442	0.22563980996388	-3.98108212664955	NANOS1	down
DKK2	0.627559551104483	4.78711471570084	2.19438928742094	0.0343048493122766	0.226918912315662	-3.98810070081344	DKK2	up
GPC5	-1.07507861945663	3.18266987436822	-2.19263120873297	0.0344410175481944	0.227675999337533	-3.99146525025271	GPC5	down
PRDM12	-0.667886872149233	6.25311759372868	-2.19150372069215	0.0345285970722344	0.228116700524165	-3.99362190667755	PRDM12	down
ENOX1	0.595270094961017	6.02904332849257	2.19121289949965	0.0345512191438982	0.228171889270561	-3.99417805042531	ENOX1	up
C9orf116	0.632346536448643	3.67624630615797	2.19111772269752	0.0345586255066758	0.228171889270561	-3.9943600467893	C9orf116	up
LIMK1	-0.58552075041261	3.85645566704275	-2.19016964301989	0.0346324790881075	0.228347911244205	-3.99617262578125	LIMK1	down
LOC100289061	-1.02235967064408	3.90895609024037	-2.18991441820092	0.0346523845260446	0.228381198923161	-3.99666047238186	LOC100289061	down
GRIK1-AS1	-0.736858071432406	4.42980901985745	-2.18912841127036	0.0347137504079339	0.22871654036517	-3.99816260178936	GRIK1-AS1	down
KIT	1.20295123508597	5.07279607658539	2.18697722480044	0.034882193324531	0.229198971222019	-4.00227158980822	KIT	up
EP300-AS1	-0.557073312357653	5.94197371478473	-2.18691376366546	0.0348871734731383	0.229198971222019	-4.00239275991835	EP300-AS1	down
ZNF611	-0.60693152773872	7.16737060850793	-2.18685179855389	0.0348920368291691	0.229198971222019	-4.00251107097126	ZNF611	down
AQP2	-0.534715224670132	4.69465269769111	-2.18595844695481	0.0349622187574345	0.229452708241105	-4.00421647579715	AQP2	down
KHDC1	0.94907162529123	3.79819895180652	2.18435471971576	0.0350885222340633	0.230018237481141	-4.00727663913156	KHDC1	up
CCDC129	-0.56922725594825	3.7242000806231	-2.18262876065518	0.0352249042464473	0.230621634494672	-4.0105681075627	CCDC129	down
LOC101928806	0.805556650951932	4.45931155400888	2.18185100781273	0.0352865143067872	0.230817184288624	-4.01205065621281	LOC101928806	up
RP11-477N3.1	0.829896729752542	4.36258612300154	2.18131754140879	0.0353288283340841	0.230939269413225	-4.01306731185182	RP11-477N3.1	up
UNC5A	-0.967003374430592	4.43426979318952	-2.18115351672919	0.0353418476503091	0.230939269413225	-4.01337986400429	UNC5A	down
LOC101926987	-0.943428182211917	3.56453502031676	-2.18107449258037	0.0353481216418217	0.230939269413225	-4.01353043956032	LOC101926987	down
MREG	0.729508427010283	3.4771674414897	2.18089225642592	0.0353625937446461	0.230939269413225	-4.01387766308781	MREG	up
GABRA4	0.577781673337133	7.60861322744717	2.18081198093107	0.03536897040989	0.230939269413225	-4.0140306088506	GABRA4	up
CD69	1.33722123120994	3.65925857931442	2.18075424545572	0.0353735572442554	0.230939269413225	-4.01414060731264	CD69	up
PPM1M	0.988951490207695	5.11604632990538	2.1804142043122	0.0354005827483262	0.230940105458952	-4.01478841307393	PPM1M	up
THRB-IT1	-0.586698620097341	6.07585714457396	-2.17944034363685	0.035478083750195	0.23116917473432	-4.01664326521146	THRB-IT1	down
TRAM1L1	0.594634690722286	5.081096144052	2.17884630710991	0.0355254317190775	0.231207341367864	-4.0177743761071	TRAM1L1	up
DTX4	0.54940557244662	5.99585954129314	2.17845152828784	0.035556928732338	0.231207341367864	-4.01852594690451	DTX4	up
FLJ37035	0.602884291537427	2.8796566539783	2.17839361231771	0.0355615515787848	0.231207341367864	-4.01863619715624	FLJ37035	up
NRCAM	-0.696199509942597	3.47853337348179	-2.17824884305577	0.0355731093760336	0.231207341367864	-4.01891177356321	NRCAM	down
LINC01222	-0.868572603230051	4.36307115093563	-2.17755886367479	0.0356282403292462	0.231387336344896	-4.02022499390993	LINC01222	down
TTLL2	-0.886180241087799	2.33190550270344	-2.17648601926852	0.0357141135229796	0.231807017704195	-4.0222662741371	TTLL2	down
LOC101929289	-0.950687785036883	5.14074104882091	-2.17483779800412	0.0358463987542146	0.232169960783342	-4.02540080045307	LOC101929289	down
SLC2A4	1.01884519331814	4.79903785367447	2.17422582329945	0.0358956258978753	0.232169960783342	-4.02656416475784	SLC2A4	up
MED10	0.567580949405801	6.72352098152567	2.17408490936334	0.03590696947256	0.232169960783342	-4.02683200644282	MED10	up
RP11-112L7.1	-0.865563528087984	3.45409197740701	-2.17400797718862	0.0359131638545193	0.232169960783342	-4.02697822935688	RP11-112L7.1	down
ZFYVE9	0.691431655234918	5.11337707975383	2.17367091565024	0.0359403143509212	0.232169960783342	-4.02761882606022	ZFYVE9	up
SNHG22	0.90453813963689	4.16925641703075	2.17289692619421	0.0360027284766171	0.232435490298136	-4.02908952860629	SNHG22	up
SLC6A17	-0.502825988987888	4.77704506476612	-2.17234748084177	0.0360470937397314	0.232653062110131	-4.030133316317	SLC6A17	down
KIRREL3-AS2	0.817385512492729	3.26177982586167	2.17175297610391	0.0360951518950189	0.232894332620479	-4.03126247422782	KIRREL3-AS2	up
FCGR3B	0.770412721966656	6.29327221108898	2.17161344879342	0.0361064391258167	0.232898276028885	-4.03152744739621	FCGR3B	up
C21orf37	-0.889091115608143	4.77396920151953	-2.17055775064159	0.0361919424805458	0.233174018078295	-4.03353187373527	C21orf37	down
DGKB	-0.729036291321604	3.4275315038925	-2.17014467579164	0.036225447122967	0.233320971062157	-4.03431596312401	DGKB	down
RYR1	0.816385618876234	2.61099671272761	2.16909004424774	0.036311113285638	0.233678506998277	-4.03631731790151	RYR1	up
TSHR	-0.683392153090501	2.68576068538266	-2.16885038399666	0.0363306055337153	0.233678506998277	-4.03677201188084	TSHR	down
QPCT	0.629146268748349	6.02657051518606	2.16836601744939	0.0363700287305173	0.233700199339097	-4.03769085485623	QPCT	up
RP4-794H19.1	0.541661419080127	2.86848988727364	2.16742137560505	0.0364470233058016	0.233988173459701	-4.03948238326287	RP4-794H19.1	up
LHX3	-0.626064844948853	5.33723260105404	-2.16706034072048	0.0364764881432104	0.234065842225017	-4.04016693227898	LHX3	down
RORC	0.537166244145953	5.57105946035773	2.16679894233789	0.0364978345917063	0.2341076923311	-4.04066250803212	RORC	up
DACH2	-0.975489661920282	3.13532192347451	-2.16647560708469	0.0365242542623247	0.234204037026987	-4.04127544369842	DACH2	down
NPPB	2.08433353204826	10.6405131739536	2.16538688503003	0.0366133380978971	0.234503808163718	-4.04333877694826	NPPB	up
RRM2	-0.930808021717929	4.82974735176946	-2.16483752959367	0.0366583616534042	0.234723263712654	-4.04437960434793	RRM2	down
PAX8-AS1	-0.806525312093354	5.72010793998701	-2.16436898074681	0.0366968012586283	0.234762674327559	-4.0452671713877	PAX8-AS1	down
KCNAB2	0.603725601117191	5.94810904776083	2.16197102319311	0.036894088042369	0.235610225598442	-4.04980726864499	KCNAB2	up
LINC00965	0.728643846212224	5.16938368119167	2.16157752457974	0.0369265517894023	0.235690589309399	-4.05055191467919	LINC00965	up
SLFN13	0.785857063032491	3.07926384262235	2.16042486985912	0.0370217916466234	0.235690589309399	-4.05273256293352	SLFN13	up
POLR1A	0.691610310637776	4.94845154918338	2.16042005937068	0.037022189575589	0.235690589309399	-4.05274166176188	POLR1A	up
CFC1B	-1.02998562697409	3.90147356795449	-2.16013569104639	0.0370457195655384	0.235702027532907	-4.05327950411913	CFC1B	down
SOD3	0.75142860872127	6.58525163864633	2.16004573934457	0.0370531653521298	0.235702027532907	-4.05344962358927	SOD3	up
FCER1G	-0.659500838239085	7.64580823988343	-2.15996647657892	0.037059727455323	0.235702027532907	-4.05359952326106	FCER1G	down
TFAP2C	-0.660756586690709	2.79615591055312	-2.15961095111666	0.0370891737849573	0.235820555557809	-4.05427183130686	TFAP2C	down
AC104667.3	-0.531100139672638	3.06912292947112	-2.15885260490194	0.0371520528441643	0.235968681266337	-4.0557055975464	AC104667.3	down
OAZ3	0.683058741406063	3.22512941381292	2.1577481286361	0.0372438003284614	0.236390312529935	-4.05779307609772	OAZ3	up
BTBD8	-1.2016372707518	2.66991325375225	-2.15750193715648	0.0372642784469744	0.236451493403359	-4.05825826926004	BTBD8	down
KIF20B	-0.625847820351862	5.24313878718244	-2.15592098188925	0.037396019224515	0.236956472703951	-4.06124459590775	KIF20B	down
LOC283352	-0.671717062710449	3.53617900083924	-2.15589518110923	0.0373981726114922	0.236956472703951	-4.0612933179091	LOC283352	down
LOC101928537	-0.687350285691514	4.71851285453581	-2.15564472616999	0.0374190818034573	0.236996535858243	-4.06176625165947	LOC101928537	down
CYP1B1	-0.757465824062775	8.47550078878254	-2.15518636594178	0.0374573747111435	0.237035058062562	-4.06263166236649	CYP1B1	down
KLHL17	-0.611117219113918	4.58845524568067	-2.15487148148745	0.0374837012616474	0.237085225579251	-4.0632260997845	KLHL17	down
FAM170B-AS1	-0.549083027263418	3.41188134645935	-2.15427576353355	0.0375335522261256	0.237231939368303	-4.06435050910051	FAM170B-AS1	down
LOC101930541	0.852743229305337	3.09262075387789	2.15412361806027	0.0375462934822507	0.237231939368303	-4.06463764289652	LOC101930541	up
IRS4	-0.745837542507173	5.07783531352432	-2.15382872645659	0.0375709997470975	0.237231939368303	-4.0651941269533	IRS4	down
C3AR1	-0.626838188568121	7.42777341767895	-2.15381505697055	0.0375721453365797	0.237231939368303	-4.06521992093414	C3AR1	down
ZNF280B	0.548891709261635	4.29188550045894	2.15343431955987	0.0376040659551516	0.237317778786838	-4.06593831194361	ZNF280B	up
NUF2	-1.13797327780678	2.72736560574431	-2.15338093242581	0.0376085437918159	0.237317778786838	-4.0660390371075	NUF2	down
PIP5KL1	-0.692480417455626	3.57549460322196	-2.15305468536392	0.0376359179524536	0.237317778786838	-4.06665452325226	PIP5KL1	down
LINC00174	-0.693937342584642	3.43610653180069	-2.15296713002039	0.0376432673886925	0.237317778786838	-4.06681968974516	LINC00174	down
LINC00889	0.952463606736313	2.47698604061666	2.15126574431196	0.037786334600956	0.237960258209359	-4.07002818958022	LINC00889	up
VWC2	-0.922060156049336	4.14917395872496	-2.15101471908904	0.0378074836100683	0.237960258209359	-4.07050141020805	VWC2	down
MCTP1	-0.569108269672808	6.08883069284556	-2.15014702158305	0.0378806682010244	0.23835211329834	-4.07213682142241	MCTP1	down
KRT222	0.554702148938457	4.04381323508403	2.14984523076312	0.0379061516085486	0.238374948786534	-4.07270550796447	KRT222	up
MPPED1	-0.657617395413205	5.03530131688775	-2.14970468289969	0.0379180247293596	0.238380896101147	-4.07297033144001	MPPED1	down
PDZRN4	1.05098249740339	2.9162644207578	2.14957244517739	0.0379291988318274	0.238382446705939	-4.07321948448297	PDZRN4	up
GCGR	-1.01465076540164	4.37916292655024	-2.1485337610726	0.0380170690061109	0.238659672048434	-4.07517608627618	GCGR	down
IL12A	1.00266452734351	3.23680900518044	2.14639080445923	0.0381989265899978	0.239456776885288	-4.07921051926576	IL12A	up
FFAR2	-0.728979647745347	2.89168731701701	-2.14342826979379	0.0384516015196236	0.240523201623447	-4.08478277557438	FFAR2	down
ESRP1	-0.713765416297753	3.10117383345939	-2.14324828772195	0.0384669996695351	0.240523201623447	-4.08512111252888	ESRP1	down
SLC9A5	0.529436792949134	4.32763715413611	2.14303185619337	0.0384855234207844	0.240523201623447	-4.08552793925744	SLC9A5	up
IL10RA	0.539072620996517	6.11911117955069	2.14240989661436	0.0385387990053674	0.240525172810074	-4.0866968599118	IL10RA	up
ADAM33	0.622852993528345	6.15187604564688	2.14221200286302	0.038555763768238	0.240525172810074	-4.0870687292034	ADAM33	up
PGK2	0.859821651975539	4.04450544323075	2.14194004161788	0.0385790888462857	0.240525172810074	-4.08757973779773	PGK2	up
SLC26A8	-0.746482015167404	2.52697804385177	-2.141081546724	0.0386528004487427	0.240779794914141	-4.08919249774	SLC26A8	down
RP11-443C10.1	-0.833264105308444	5.52282957663473	-2.14090346641023	0.0386681062441766	0.240806376738999	-4.08952697463953	RP11-443C10.1	down
LRP8	-0.585190098657288	4.49830748984727	-2.14051881331587	0.0387011849941661	0.240870546792169	-4.09024937013437	LRP8	down
LOC100130987	0.531358587376548	5.83471757117525	2.14027021809118	0.0387225765574209	0.240870546792169	-4.09071618920113	LOC100130987	up
RP11-285F7.2	-0.545960817912741	6.31390132025314	-2.13967513015149	0.0387738261515923	0.241120586515675	-4.09183349055936	RP11-285F7.2	down
PAPLN	0.765145390193563	4.78381051758155	2.1391578990949	0.0388184192639946	0.241260346508274	-4.09280441604719	PAPLN	up
ALDH1A3	-0.735831586470604	4.76761358408027	-2.13832079691094	0.0388906860244857	0.24130295286786	-4.09437540361135	ALDH1A3	down
FGF11	0.646263807521687	5.25690644565728	2.13791258040522	0.038925970281394	0.241424394956833	-4.09514132883084	FGF11	up
RP3-336K20__B.2	-0.80224243942352	4.36702910696159	-2.13708363842733	0.0389977069681447	0.241652501420009	-4.09669629905908	RP3-336K20__B.2	down
SLC6A1	0.608868682926081	5.1934933090147	2.13701828873572	0.0390033672931401	0.241652501420009	-4.09681886525922	SLC6A1	up
PDE6H	-0.979617459928059	2.29415997352793	-2.13657145205764	0.0390420899056092	0.241755092617333	-4.09765684873158	PDE6H	down
LOC101927719	0.983342744000249	2.24440977184005	2.13572763163299	0.0391153074471196	0.241939044195182	-4.0992389507339	LOC101927719	up
LINC01125	-0.955160391279137	4.330276890561	-2.13571510792337	0.0391163950301103	0.241939044195182	-4.09926242811282	LINC01125	down
LINC01165	-0.79416275622641	5.39155541701214	-2.13473146017969	0.0392019002918185	0.241984303768018	-4.10110607306268	LINC01165	down
OR5L2	-0.5119178197255	5.35584414944062	-2.1344663470024	0.0392249739053344	0.241984303768018	-4.10160285983341	OR5L2	down
CLEC4C	-0.642919764098353	3.62950479974573	-2.13435805740035	0.0392344021282365	0.241984303768018	-4.10180576628658	CLEC4C	down
AOC2	0.782728656515217	4.45842157537896	2.13378989510027	0.0392839018940869	0.242028840641931	-4.10287022266845	AOC2	up
NSF	-0.716186996665519	6.61206441413426	-2.13351133601233	0.0393081908042339	0.242028840641931	-4.10339202453057	NSF	down
RP11-440L14.3	-0.672452214020269	5.8330307329942	-2.13304654046943	0.0393487480678502	0.242161308921558	-4.10426256961052	RP11-440L14.3	down
KCNA6	-0.840834572541533	3.85075819729673	-2.13301036194355	0.0393519064921808	0.242161308921558	-4.10433032446541	KCNA6	down
LOC100507033	-0.722049085116002	4.41586470433441	-2.13269312528731	0.0393796111748268	0.242173629564533	-4.10492440437161	LOC100507033	down
AX746968	-0.949440454500144	4.78893944085723	-2.13238811566151	0.0394062642786825	0.242222500771896	-4.10549552210558	AX746968	down
LINC00652	-0.596110088962668	3.26805236112902	-2.13223316218319	0.0394198109008704	0.24223751402887	-4.10578564159679	LINC00652	down
LCN12	0.574275096342864	5.47081400145505	2.13014652714222	0.0396026329965148	0.242964671069044	-4.10969084795901	LCN12	up
LOC441025	-0.902838930338617	4.27212512866434	-2.12948216426699	0.0396609983931076	0.243103309903243	-4.11093359895379	LOC441025	down
LOC284600	-0.639307530220242	3.5593540984594	-2.12877219557251	0.0397234541718747	0.243262516736196	-4.11226132540379	LOC284600	down
GCG	-1.05099209189982	2.61005114322919	-2.12855329914425	0.0397427279233464	0.243262516736196	-4.11267061824077	GCG	down
LOC100132661	-0.675751596487499	4.61650720063903	-2.12835878311927	0.0397598619082535	0.24329912693648	-4.1130342970015	LOC100132661	down
XKR7	0.652449307560609	4.96673732554123	2.12578691252812	0.0399870188088969	0.24401330889771	-4.11784037995819	XKR7	up
PDILT	-0.828420809775225	2.570008700748	-2.12571001203811	0.0399938285180735	0.24401330889771	-4.11798401488352	PDILT	down
CCDC61	-0.593440923316503	4.5576295383775	-2.12552132317664	0.0400105416674739	0.24401330889771	-4.11833643121021	CCDC61	down
LOC100506691	-0.978814770335172	3.90775854459796	-2.12531395183358	0.0400289167219348	0.24401330889771	-4.11872371283687	LOC100506691	down
NUTM2A-AS1	0.96166827073904	4.19857133696463	2.12528338016483	0.0400316262888398	0.24401330889771	-4.11878080523825	NUTM2A-AS1	up
DSCAM	-0.535698130938068	3.39017768310576	-2.12526594850546	0.0400331713291269	0.24401330889771	-4.11881335846662	DSCAM	down
PRSS50	-0.964985869608332	4.10861362059094	-2.12377899019847	0.0401651602424114	0.244570067089548	-4.12158945157812	PRSS50	down
HMGB1P17	1.03975706100546	2.55571206999069	2.12292518507364	0.0402411209221606	0.24473377555532	-4.12318278627086	HMGB1P17	up
GDPGP1	0.955148083498111	4.29081975966135	2.12193554981725	0.0403293244189464	0.24486652499768	-4.12502897479239	GDPGP1	up
LINC00942	-0.719187897126677	3.88807859790084	-2.12178964321882	0.040342343076348	0.24486652499768	-4.12530111016631	LINC00942	down
MYADML2	0.726673048604148	3.60819191058021	2.12146058007327	0.0403717176478286	0.244913520713955	-4.12591480336362	MYADML2	up
PHEX	-0.552140996483357	4.61981578148259	-2.12060558596624	0.0404481287580319	0.245308848722954	-4.12750899462621	PHEX	down
JSRP1	-0.913894650322137	3.93747658331971	-2.11963274259807	0.0405352270410483	0.245472982208071	-4.12932231218045	JSRP1	down
LINC00865	0.541997815686246	5.03355507122495	2.11951551965451	0.0405457331105999	0.245472982208071	-4.1295407642878	LINC00865	up
C15orf41	-0.511783230767668	9.40746164990912	-2.11892821352214	0.040598406361668	0.245472982208071	-4.13063510281755	C15orf41	down
LYZL6	0.591780816849389	3.20069988036318	2.11874422628867	0.0406149198707608	0.245472982208071	-4.13097788087834	LYZL6	up
RP11-402G3.5	0.746738600585799	3.25018647608452	2.11851455290284	0.0406355421771177	0.245472982208071	-4.13140574200946	RP11-402G3.5	up
GBP1P1	0.772924528400839	2.81485204917831	2.11764620275249	0.0407135944619167	0.245689367409879	-4.13302307328363	GBP1P1	up
EPHA1-AS1	-0.659749428294993	4.38973995293658	-2.11706537089415	0.0407658766275593	0.245932661811616	-4.13410460250046	EPHA1-AS1	down
EDN1	0.535665044799411	6.40453355500981	2.11694789302353	0.04077645829808	0.245932661811616	-4.13432332217132	EDN1	up
SLC10A3	0.740364130627825	5.864752204204	2.1163465694841	0.0408306596424091	0.246123470599379	-4.13544271436185	SLC10A3	up
RNF112	-0.917171808027465	3.76126730211648	-2.11571150149258	0.040887971476967	0.246360354081846	-4.13662465317125	RNF112	down
C5AR2	-0.909678343864399	3.85183766418437	-2.11560493922219	0.0408975951469959	0.246360354081846	-4.13682295131607	C5AR2	down
SLC9A8	0.706066309792594	5.31980711402039	2.11500406840755	0.0409518973063909	0.246513697499701	-4.13794094524408	SLC9A8	up
DNM1	0.803165640958747	3.97283240511087	2.11473113707133	0.040976583735971	0.246594254951782	-4.13844868538205	DNM1	up
SHMT1	-0.572553514932333	3.59276783534372	-2.1141840455725	0.0410261071990088	0.24682419430402	-4.13946629715844	SHMT1	down
TYRO3	-0.50543762399914	4.96794519154812	-2.11290241760777	0.0411423282592934	0.247250658671208	-4.14184936834653	TYRO3	down
CHRNA2	-0.537502346670925	6.23676826566598	-2.11123197248169	0.04129424316618	0.248026958884972	-4.14495371039263	CHRNA2	down
LINC01186	-0.681968500127689	6.78768806074264	-2.11054658806099	0.0413567166220591	0.248197186550267	-4.14622686671182	LINC01186	down
ART3	-0.583045735892068	9.60640421829284	-2.10977393877515	0.0414272440790988	0.248415428693111	-4.14766173595315	ART3	down
LOC102724612	0.972510610509951	2.96321263945191	2.10894126654606	0.0415033689016595	0.248694769191609	-4.1492076112864	LOC102724612	up
ITIH1	0.578243850428907	2.66248534122589	2.10852221622174	0.0415417259895551	0.248694769191609	-4.1499854069512	ITIH1	up
BC042374	0.982091153256265	3.58370301528821	2.10851190998777	0.0415426697467236	0.248694769191609	-4.15000453473537	BC042374	up
RP11-378J18.8	-1.13663475290638	2.91852758752058	-2.1085005629678	0.0415437088320316	0.248694769191609	-4.15002559407438	RP11-378J18.8	down
RP5-892K4.1	-0.979704134439571	3.60819304497284	-2.10842506595436	0.0415506229332144	0.248694769191609	-4.15016570941111	RP5-892K4.1	down
AX746823	-0.84786953486899	4.27086224726992	-2.10762815103356	0.0416236670642152	0.249045610807969	-4.15164446837568	AX746823	down
TSPYL6	-0.93145083502539	2.95532495318325	-2.10741017887456	0.0416436657592487	0.249096947775709	-4.15204886214353	TSPYL6	down
AK056098	0.853319829956708	3.71767233852176	2.10686828353994	0.0416934206674529	0.24918958133164	-4.15305407358035	AK056098	up
CBLN2	0.919509316927432	3.30959301414361	2.10647621272857	0.0417294518170216	0.249336617745364	-4.15378123529945	CBLN2	up
LOC400541	-0.638840242257095	2.29356331714298	-2.10613405115266	0.041760918707268	0.249453563501811	-4.15441574512555	LOC400541	down
ZNF251	0.744519770424763	4.82400513287961	2.10528603476084	0.0418389965189893	0.249507756636039	-4.15598797147479	ZNF251	up
ARHGAP11A	-0.999882655319167	2.5507397360752	-2.10518499630842	0.041848307796387	0.249507756636039	-4.15617526410964	ARHGAP11A	down
FBN2	-0.588977266231156	6.07919504426108	-2.10517810352402	0.0418489430727135	0.249507756636039	-4.15618804084712	FBN2	down
NEFH	-0.616026809342152	3.97743839665639	-2.10513403968228	0.0418530044353499	0.249507756636039	-4.15626971854913	NEFH	down
UBE2O	0.525975169056439	4.52793342276205	2.10504696733812	0.0418610309093698	0.249507756636039	-4.15643111380785	UBE2O	up
MYL7	-0.95124502515648	11.4469692707092	-2.10455150293792	0.0419067294192431	0.249643719901909	-4.15734939528784	MYL7	down
LOC101927603	-0.728185533230644	4.91470554708421	-2.10438252869724	0.041922324566924	0.249668444015137	-4.15766252917281	LOC101927603	down
RP11-182L21.5	-0.548556832012512	6.16535613537325	-2.10404343138304	0.0419536362908154	0.249786729171435	-4.15829086635338	RP11-182L21.5	down
PCDH10	0.527646929343853	3.00111755832349	2.10290175671973	0.0420592080066605	0.250049392596325	-4.16040577096976	PCDH10	up
LOC101928314	-0.684787413197097	2.80591450300274	-2.10168987401901	0.0421715274392302	0.250410852679423	-4.1626497467943	LOC101928314	down
ADAM32	-0.886644097423384	4.07205024560235	-2.10115410802045	0.0422212671858064	0.250429823774621	-4.1636414710389	ADAM32	down
MINOS1P1	-0.603488965472344	6.22609567164686	-2.10084574784969	0.0422499182797631	0.250520616073028	-4.16421216796608	MINOS1P1	down
WNT16	0.728822953113941	3.28480920813315	2.1000801137668	0.0423211306101657	0.250706808124868	-4.16562887906921	WNT16	up
CYP2A13	-0.777332792569955	3.85045579845311	-2.09989136151372	0.042338702834326	0.250706808124868	-4.16597807940607	CYP2A13	down
LTB4R	-0.502126438815776	4.6368804567205	-2.0996998835682	0.0423565353642494	0.250706808124868	-4.16633229719901	LTB4R	down
LINC00540	-0.939896004804818	4.57241650546663	-2.09965191610172	0.0423610036556618	0.250706808124868	-4.16642102892635	LINC00540	down
FXYD4	0.819171785836438	3.02568633875255	2.09859671874967	0.042459402831092	0.25090370267924	-4.16837256316741	FXYD4	up
RP11-550I24.2	-0.810658601285936	3.50830348513911	-2.09846601579177	0.0424716051040796	0.25090370267924	-4.16861423802286	RP11-550I24.2	down
RBM34	-0.674348793299198	4.70852331691985	-2.09789823505229	0.0425246482203386	0.251130265545936	-4.16966394936336	RBM34	down
LOC101928001	0.71434610573071	2.49785331625064	2.09710812038534	0.0425985590515691	0.251295015725552	-4.17112433939042	LOC101928001	up
LINC00327	-0.81065479880265	3.20044944002698	-2.09695262071109	0.0426131184679686	0.251295015725552	-4.17141170264899	LINC00327	down
HIST1H3A	-0.881194862512156	2.46814572642574	-2.09545520422406	0.0427535453363877	0.251800375678536	-4.17417806929635	HIST1H3A	down
FBLN5	0.576918685780194	8.65856744362082	2.09523139730657	0.0427745687091878	0.251856198755987	-4.17459140257307	FBLN5	up
ZNF276	-0.643431305611398	4.70410381042744	-2.09509845849696	0.0427870606569822	0.251861772323817	-4.17483690148274	ZNF276	down
OR51A1P	-0.723480557157998	4.66587672724675	-2.09366331979462	0.0429221214606188	0.252301723438813	-4.17748640057049	OR51A1P	down
LOC101929504	0.792204623619778	4.49100268837371	2.09349562165731	0.0429379279313052	0.252301723438813	-4.17779590534523	LOC101929504	up
CAPN10-AS1	-0.675254087986294	4.50156106187749	-2.09348098108035	0.0429393081287502	0.252301723438813	-4.17782292516346	CAPN10-AS1	down
SHISA2	0.890833513308986	4.17051577923283	2.09344437182832	0.0429427595291457	0.252301723438813	-4.17789048847128	SHISA2	up
PLAC8	0.798865075501239	4.73507227292925	2.09309114741006	0.0429760728902702	0.252429464216813	-4.17854232537267	PLAC8	up
SHANK1	-0.861011623663507	3.88200756545946	-2.0923170540363	0.0430491587052845	0.252654666977611	-4.17997052699298	SHANK1	down
RDH16	-0.8909271364559	4.17764513311244	-2.09189969263352	0.0430886090436439	0.252809004171262	-4.1807403858791	RDH16	down
PCK1	1.17095716137396	3.95762956580801	2.09179369484109	0.0430986333492057	0.252809004171262	-4.1809358886417	PCK1	up
NTRK3-AS1	-0.623679607792657	3.01929350494198	-2.08969021262212	0.0432979855467273	0.253773657899478	-4.18481394646265	NTRK3-AS1	down
NUDT16P1	0.539295442719053	4.55555309109464	2.08924414547264	0.0433403643285748	0.25388561971747	-4.1856359374838	NUDT16P1	up
MARVELD3	-0.51627970123836	3.42191555403966	-2.08842228976044	0.0434185404122534	0.254178853917094	-4.18715005154966	MARVELD3	down
DPP10-AS3	-0.93399752118195	2.80032455685795	-2.0880167632457	0.0434571602609017	0.254178853917094	-4.18789698469442	DPP10-AS3	down
LALBA	-0.908549494861452	3.09598788278561	-2.087524617898	0.043504069654991	0.254348883405697	-4.1888033062301	LALBA	down
LINC00967	-0.932390343460141	3.92892592439778	-2.08623667347757	0.0436270419614554	0.254539695209722	-4.19117435285384	LINC00967	down
COL11A1	0.681501404930857	2.51606797253593	2.0858332084108	0.0436656273122702	0.254696700485876	-4.19191687627633	COL11A1	up
LOC101927237	0.904219093308956	2.63907012631375	2.08545175733903	0.0437021348958084	0.254832929938856	-4.19261878176708	LOC101927237	up
LZTS3	0.788437785690669	6.06017380072946	2.0849734889499	0.0437479464305166	0.254898411149058	-4.1934986971256	LZTS3	up
PIM2	0.81933755515832	4.96543170343651	2.08473576841833	0.0437707324628551	0.254898411149058	-4.19393599474973	PIM2	up
[truncated: 109 more rows]
